# Supplementary material for: Cholangiocytes contribute to hepatocyte regeneration after partial liver injury during growth spurt in zebrafish
Source: Nat Commun. 2025 Jun 6;16:5260. doi: 10.1038/s41467-025-60334-y (PMC12144294; doi:10.1038/s41467-025-60334-y)
Supplement: Supplementary file 3 — Supplementary Data 1 [file 41467_2025_60334_MOESM3_ESM.xlsx]

## Sheet: Larvae_Ductal_DEGs
names	log2foldchange	FDR
rpl36a	34.5376	9.605501582853731e-253
rpl39	14.0963	9.605501582853731e-253
rpl13a	13.2108	9.605501582853731e-253
rps27a	12.3207	9.605501582853731e-253
rps13	11.259	9.605501582853731e-253
rps3a	34.3749	3.357255221680757e-251
rpl32	13.9898	1.3651735435153409e-249
rpl21	11.9303	1.3721073090630935e-249
rps12	10.8744	1.3721073090630935e-249
rpl12	34.3697	3.834269295670209e-248
rps15	34.2418	3.834269295670209e-248
rpl10	12.6639	3.834269295670209e-248
hspa8	5.85416	5.82446180016097e-247
rpl30	34.1916	9.307273752715201e-246
rpl10a	8.35592	8.47367582954554e-245
actb1	33.9588	2.401677276765709e-243
ptmaa	33.5347	9.857198050916362e-242
aqp8a.1	34.5974	1.7042514456421596e-238
rpl5b	8.04659	7.614501329520702e-235
si:dkey-96g2.1	5.19607	8.32244892497656e-235
btf3	9.97845	3.511757402182211e-222
zgc:153867	32.7027	2.1264591443673284e-216
epcam	9.14152	1.0984390126626943e-211
sec61g	8.27372	3.4249207098076093e-193
clic2	31.8007	3.2987640152965237e-190
gstm.3	7.91963	6.19887886408246e-189
cd63	31.7223	1.2639852629738347e-186
basp1	31.136	4.494020254903856e-183
si:ch211-107o10.3	6.69112	5.490683214782771e-182
zgc:198329	31.4965	1.117464986914585e-181
hnrnpa0l-1	31.4792	5.553193962437784e-181
si:ch73-281n10.2	31.2484	2.753145676550006e-180
mgst1.2	31.2504	4.4068991484372e-176
gatm	6.49726	3.46126561644403e-173
tpm4a	6.46037	2.341335316959779e-172
jupa	8.06638	3.9112836468820944e-171
notch3	4.48483	1.3872908797499792e-170
h3f3b.1	3.5694	1.0705692749237547e-167
spint2	30.81	7.633525709916756e-166
cdh1	2.77779	1.6253260642809841e-162
sb:cb1058	30.7844	1.7226023525159322e-162
cldn2	3.64256	5.491694491757698e-161
cav1	4.4563	4.5192989508076857e-159
calm3a	5.28281	2.706126993951361e-157
rps29	1.67518	4.299001936146546e-157
pof1b	30.5558	1.4705323772391895e-156
cx30.3	30.8944	2.977618932084611e-155
cfl1	2.4426	2.451665751466501e-153
xrcc5	10.7096	4.5585686796559255e-151
fkbp1aa	3.07113	1.2514187072262918e-150
eif4a1b	30.5492	1.557199801314053e-147
gsta.1	9.2298	1.9781218787523952e-147
sall1a	30.4398	6.561473412725851e-147
si:dkey-56m19.5	9.80768	1.601889576809475e-144
ywhaba	3.54081	7.432593982377434e-142
si:dkey-262k9.2	3.54622	1.4035661730778714e-141
adh8b	7.70632	7.199441091152763e-141
cdc42l	30.3509	1.2438973300038337e-140
si:ch211-212k18.7	7.85477	2.42681556532232e-138
glud1a	30.3707	3.5957660186651847e-138
serf2	4.52609	2.1255494205013794e-136
sox9b	4.67594	7.331110636057897e-136
cox6a1	3.25878	1.0051055662019445e-135
hmgn2	3.04418	1.2059989982045466e-135
enc1	3.37996	1.5171516269855292e-135
arpc4l	30.3783	2.6038275040179566e-133
aldh9a1a.1	11.4095	1.6024656980782945e-132
myh9a	2.94119	3.0610767828778386e-132
hmgn7	3.67042	6.099577034442309e-132
snrpf	30.3184	2.543598106585291e-130
rpl38	1.55802	5.956197567245165e-129
arpc1a	3.29349	5.609503241635979e-128
frmd4ba	6.11412	1.9227866691044095e-127
ssr3	30.1852	2.3579469325928634e-127
ccng1	7.12017	2.5300160205147157e-126
ppp1caa	30.0396	5.227984929064562e-125
msmo1	5.18456	1.93634205338316e-123
hnrnpaba	2.66402	5.995958748858305e-121
pnrc2	2.96897	6.395125627337923e-121
dab2ipb	3.98263	3.431792599445609e-120
si:ch73-1a9.3	2.96544	6.533649013986292e-120
mylk5	3.58532	2.9790378293720897e-118
h3f3c	3.67471	3.5909114226721863e-118
entpd8	2.87131	9.43617456134516e-118
ppp2cb	30.0258	1.5973518182564753e-117
nrarpa	30.329	2.1552753863714863e-116
sypl2a	30.0382	2.1552753863714863e-116
meis1b	4.37238	2.903336544330181e-116
kalrnb	30.0222	2.872442684160715e-115
smad3a	9.29526	3.73611524238666e-114
spink4	4.36054	1.2217399504631204e-113
ywhabb	2.94791	1.3340792093884294e-113
dynll1	3.33233	2.41752438604023e-113
ndrg2	3.32413	2.918364764983653e-113
sh3bgrl	10.3602	3.1156091591746417e-112
capza1b	29.898	6.206330530485598e-112
kctd12.2	4.64841	2.1955704897720745e-111
ndufb9	29.8394	2.1955704897720745e-111
zgc:92161	4.3109	3.1589974730705314e-111
ywhabl	2.51077	5.619648865132615e-111
uqcrq	12.397	3.4642867611162104e-110
cst14a.2	3.44661	1.3649131490451493e-109
acin1a	9.83908	8.19799597653696e-109
gdi2	4.09011	1.4055674005732225e-108
tmsb4x	1.23038	2.0321813254680738e-108
calm2a	3.35242	2.1322079618282697e-108
idh1	29.8295	1.4359277626889575e-107
ywhae1	29.7944	1.4359277626889575e-107
hmgb1a	5.80055	1.5065453007695017e-107
gmnn	2.78457	7.71684300123236e-107
ctdsp2	7.89936	2.4869072074871438e-106
cobll1a	3.32523	1.3173732363066685e-105
cldn15lb	2.17867	3.918756890670292e-105
hmgb2b	3.49478	8.462856978196621e-105
krt8	1.56428	8.767739116058675e-105
eif1axb	9.40194	1.890167465449896e-104
atp2b4	4.20334	2.3163095601953952e-104
tma7	2.94419	3.868962733570185e-104
hint1	29.8059	7.929846365812062e-104
cryl1	29.8929	7.929846365812062e-104
cd9b	2.07986	9.094546372074246e-104
sdcbp2	29.6645	2.683527681581106e-103
lrrfip1a	8.59698	5.6424931385649605e-102
pfn2l	3.17321	8.8581489598458e-102
zgc:113142	2.82829	1.236619663762323e-101
arpc3	2.86605	1.6569503597173028e-101
her9	10.0426	2.205184995971553e-101
calm3b	2.91225	1.025735440585052e-100
cox8a	3.11568	3.8093730397634767e-100
pmp22a	29.7635	3.8093730397634767e-100
metrn	6.84696	1.0467462841032644e-99
syncrip	2.88662	1.1131359934578916e-99
zgc:162944	29.7191	1.2543913489948637e-99
sept6	3.23675	2.4656372593378737e-99
ndufa1	29.5871	1.3735278426450235e-98
fxyd1	2.23358	5.893108647686842e-98
icn	3.06155	6.73636825054767e-98
ddt	29.5862	1.6156624892952864e-96
si:ch211-202f5.3	29.4914	1.724662550313771e-95
p4hb	6.81644	3.34314646727485e-95
tmed10	29.562	5.49340664915671e-95
ndfip1	11.7654	7.085844772822299e-95
snrpd1	3.80459	3.534350873183447e-94
myl12.1	2.02821	4.6619542046785406e-94
abracl	3.51184	5.316091889878931e-94
ywhaz	2.51036	6.284723034420804e-94
prdx6	3.852	2.2644455249631832e-93
hnf1ba	29.648	5.721064971492542e-93
si:rp71-17i16.6	29.7261	1.826456789626521e-92
sgk1	2.64496	5.423413910551772e-92
snrpd2	29.666	5.780957779996998e-92
hist2h2l	29.7181	1.8340885952022887e-91
cbx3a	3.52843	2.268075566631971e-91
alcama	3.30405	3.638924239499815e-91
ndufa8	29.4452	5.738628698658151e-91
snrpe	3.77174	5.828602268886063e-91
tpm2	3.037	2.123930913187569e-90
xirp2a	2.53908	8.776645434238116e-90
mgll	2.95358	1.7633881142966036e-89
gnb1b	2.27622	1.8152086271781117e-89
sult6b1	3.58518	2.983526996522626e-89
gng5	2.69902	5.622957351745163e-89
pfn1	2.022	7.914424209097922e-89
rtn4a	8.76767	1.1605724571007302e-88
tuba8l4	2.13752	1.3216887989152016e-88
sub1a	2.99029	1.760313958039885e-88
marcksl1b	2.37035	2.8708995355340004e-88
ube2na	29.5096	5.139020700138265e-88
cxadr	29.5242	5.139020700138265e-88
adh5	6.27701	9.723471794242977e-88
cbx1a	29.5174	4.906719246452209e-87
fkbp2	3.29578	7.667749745648574e-87
ywhaqb	2.34131	8.739550069975961e-87
cgnb	2.615	2.705433042570365e-86
abcc2	3.19416	5.319736954926769e-86
hmgb2a	2.36893	5.491408693330208e-86
sept10	3.431	6.20711065902799e-85
anp32a	2.9295	7.230957553151807e-85
hmgb3a	3.84058	7.849208424612267e-85
fscn1a	4.95684	9.208181072039137e-85
blnk	2.99212	9.352024884346336e-85
pgrmc1	2.0646	1.686570386136437e-84
ndufb4	10.3631	5.5570781261756115e-84
llgl2	4.18169	5.839583628015745e-84
gdpd2	2.66754	7.358079327134649e-84
f11r.1	2.39169	8.453739677324578e-84
mphosph8	9.9854	2.1097639390173668e-83
eif3ea	2.5057	5.22773932289878e-83
mtdha	5.67946	1.8455907110916962e-82
eif5a2	2.75836	3.639403607303455e-82
nucks1a	3.93997	1.1461271852968094e-81
psma3	3.13408	1.3500485892863444e-81
khdrbs1a	1.82001	3.6149119694117615e-81
tpm3	2.23942	4.988242537389722e-81
kng1	8.96131	9.39240296090737e-81
btk	4.92868	1.046168254323653e-80
aldh2.2	4.63627	1.0952459466654464e-80
prdx2	1.50703	1.4207133006994623e-80
hp1bp3	3.97123	2.7100256000449713e-80
id2a	2.17347	3.1725842794801683e-80
polr2l	29.3596	6.816607641173541e-80
atrx	29.4736	2.000477411911519e-79
actr2a	3.6254	2.6640672518534293e-79
slc38a5b	2.81681	3.3554035737395885e-79
cbx5	4.05353	3.5150830041027256e-79
cox17	3.71261	3.736601809437102e-79
cldn7b	4.72842	9.286479699197638e-79
pcna	4.04429	8.092650674425113e-78
naa10	29.109	1.420193680261349e-77
si:ch73-46j18.5	2.31441	1.6188065019968011e-77
lipf	3.12769	2.0455071874477764e-77
prkar2aa	3.00534	2.3448292311343972e-77
ube2v1	2.7529	3.4618984475083465e-77
ppiab	1.14904	3.677511587648189e-77
si:ch211-137i24.10	1.84644	3.85433176253954e-77
hypk	4.14424	4.169368321356342e-77
sesn1	2.49951	4.403694130122781e-77
ppap2d	4.59735	5.492343792879787e-77
rap1b	2.63973	1.7293090161564083e-76
flii	3.367	5.512334516442359e-76
arhgdia	2.24835	8.753856765423586e-76
si:ch73-234b20.5	2.61806	1.1160864449742492e-75
cox7c	2.02709	1.7079133502502188e-75
ndufs7	6.15062	2.3196734395852396e-75
psma5	29.3013	2.6122441783242937e-75
rbp2a	9.12233	4.483411835598634e-75
zgc:86896	3.88608	4.755100405664475e-75
snrpg	4.42052	8.82032116639875e-75
anp32b	3.33064	1.199685532264157e-74
rbp2b	9.70795	1.6797974547540427e-74
itsn2b	2.98892	2.021610485554092e-74
pgd	10.9678	7.811283949558797e-74
emd	29.1409	1.653497882066161e-73
ctnnd1	2.39215	2.999549859648178e-73
hnrnpa0a	5.78986	5.295190145861478e-73
si:dkey-204f11.64	2.85412	1.0233651068246753e-72
snrpb	2.46927	1.4975981704918238e-72
sec11a	7.6183	1.5202803936890265e-72
zgc:163080	29.1054	3.578477857256057e-72
taf15	3.72649	4.1918550480545625e-72
dsc2l	2.73627	5.058216692984243e-72
vcp	6.93072	9.353896220511592e-72
ctnnb1	2.42214	1.163265452236478e-71
atp6v1g1	7.64633	1.2635007668533864e-71
kpna4	3.27848	1.7442595676293012e-71
mtpn	3.0157	1.7887729812817709e-71
gnb1a	2.19144	1.824283022972017e-71
sri	3.55837	3.406550999085458e-71
arpc5a	4.66592	3.7095599949930404e-71
nucks1b	3.13488	4.2080616219431866e-71
si:ch211-156j16.1	7.9756	5.4315565708837925e-71
seta	2.39223	6.0465889439851755e-71
ndufa12	28.9634	7.25275443019844e-71
fabp3	1.68571	1.0060798964250085e-70
asah1b	7.88113	1.4783585843613695e-70
cpne1	2.69379	2.573322968468617e-70
si:ch211-288g17.3	3.99246	4.582952582475622e-70
etf1b	8.90431	1.4399108411818962e-69
myl9b	1.84285	1.7022676996107702e-69
clic5b	3.3578	2.1331992118948708e-69
stau2	4.65526	5.830167381478629e-69
rab11a	6.42415	2.8608531291727693e-68
sap18	4.85852	3.2393140283939004e-68
rell1	2.79227	4.757442560376326e-68
eif4bb	6.56566	5.503727367498957e-68
pdlim2	2.18144	7.217025219039966e-68
slc51a	2.40752	7.858433171366206e-68
psmb1	2.64993	1.4785932925382242e-67
plscr3b	4.78616	1.6053847547425798e-67
banf1	3.39742	2.796041149082742e-67
si:dkey-167k11.5	6.26878	3.0217414698499656e-67
rhoaa	2.29574	4.323991216361943e-67
hspa9	4.6848	5.700864260398396e-67
ezra	2.23122	5.885063414710716e-67
rpl29	1.23202	9.423099431021218e-67
hdlbpa	1.86441	1.0965143707848407e-66
ckba	1.90327	1.2310797583059626e-66
atp6v0e1	2.45063	1.651654547832261e-66
ugt8	5.12616	2.3757912192101883e-66
asph	4.7342	2.485349026741095e-66
psmb3	2.90475	6.308181722555951e-66
smim15	9.33923	7.318224846089728e-66
iqgap2	2.57615	1.0052409865180295e-65
magoh	28.9262	1.0542062299645744e-65
clic1	3.64479	1.2439476833059085e-65
capns1a	2.68125	1.7444668024612941e-65
sumo3a	2.79966	2.0939895420930115e-65
dad1	2.0265	2.1175688019937124e-65
arpc2	1.78501	2.540154605272198e-65
uqcrc1	10.077	4.0067098305099e-65
apoba	2.28135	4.540602314022714e-65
cav2	1.93115	6.575191583198743e-65
prdx3	28.944	7.236324052429138e-65
ppp1r9bb	3.48359	1.1794133532973886e-64
ndufb5	9.74464	3.0019358848621184e-64
cib1	7.96982	3.369498085039392e-64
plekha1a	28.981	4.9794098162951115e-64
mcm5	7.3248	5.1692047401192934e-64
her2	3.46657	8.045920155873791e-64
tax1bp3	3.32543	9.211058994698024e-64
si:dkey-13a21.4	4.58425	1.6847905866287698e-63
morf4l1	10.9325	1.7036211992406702e-63
slc20a2	3.10221	2.83049698774578e-63
traf4a	29.0977	3.3649348383638683e-63
chd4b	4.54248	4.6772830610415895e-63
adssl	5.57364	9.666901678475789e-63
rpa3	5.6721	1.054002996603687e-62
c5	1.90737	1.068522065196385e-62
lrrc17	3.6927	1.5302754916519281e-62
mcm6	5.63275	2.0109330911112823e-62
emc6	28.8062	5.80054702910419e-62
atf4b	29.0339	5.80054702910419e-62
pabpc1a	1.30945	1.5507184934136598e-61
srsf5a	1.79254	1.5991370510658527e-61
csnk1a1	2.49368	2.503499179599631e-61
ddx39ab	4.18498	2.610490610569153e-61
oaz2a	4.73779	6.149982644159588e-61
zgc:193541	1.65996	1.0260994242368392e-60
polr2f	5.35123	1.259914007406199e-60
eif5a	1.4935	1.5336676148635045e-60
cnbpa	2.21896	1.6740207723553786e-60
clta	7.00408	3.0557948826122015e-60
hnrnpa0b	1.90692	3.99549916946357e-60
stmn1a	6.04162	4.3267260402434476e-60
nr5a2	2.06414	9.343036898568962e-60
cox5ab	1.80461	1.3828268948962994e-59
smc1al	3.33047	2.640583501203827e-59
srsf1a	9.48698	2.640583501203827e-59
sdhc	28.7594	4.00558047250313e-59
psme1	28.8791	1.011482012210575e-58
setb	2.07023	1.1949900873481216e-58
fam32a	9.78412	1.5438500131412308e-58
hsbp1b	2.33021	1.8934426809085863e-58
ubl3a	4.10063	2.402790002132807e-58
cbln17	3.14649	2.705333800242242e-58
eif2s2	1.92321	3.572296757716708e-58
npm1a	2.88329	5.155635385360022e-58
ap2m1a	2.55211	1.8211295833096997e-57
tanc1b	3.24362	1.9867298446569658e-57
eif3ba	1.85454	2.1673370367840104e-57
hdac1	3.28554	2.2347639576422565e-57
prdx4	2.03106	2.865089792181605e-57
si:ch211-248a14.8	7.0203	8.175635765639578e-57
nos1apa	2.34218	8.421886696695405e-57
pdap1a	9.12595	9.267003447232016e-57
rbp4	1.59247	1.1509213903001819e-56
cltca	8.62413	1.1518749216095508e-56
slc3a2a	9.52146	1.5289008771881272e-56
taf12	28.756	2.346275168929594e-56
cct5	1.85311	2.580808997675051e-56
capgb	7.30893	3.960337410728641e-56
ostc	2.72231	9.781203654023804e-56
jpt1b	1.93075	1.0407791638039124e-55
fabp2	8.02944	1.0459234665762948e-55
mgst3b	1.7448	1.090435257983832e-55
srsf7a	8.63274	1.1340589123619622e-55
pbdc1	28.6413	1.406709392757659e-55
capn1a	3.1974	1.80985504185156e-55
zgc:154142	3.23609	7.90762230098273e-55
anxa3b	29.0547	2.0515566709886147e-54
rsl1d1	28.7795	2.0515566709886147e-54
ppib	1.37838	2.0867319662436298e-54
dlst	5.31801	2.4740659311357588e-54
psmd7	3.08745	2.5532651355317794e-54
mcm3	7.58167	4.3066646554908535e-54
denr	3.03274	5.283098851358461e-54
capza1a	2.46084	5.629871926088895e-54
mcm4	4.80432	6.023485623680411e-54
sub1b	5.71142	6.195780142546165e-54
si:dkey-67c22.2	4.98995	8.765073874606842e-54
paip2b	1.95809	9.088075203264737e-54
cct4	1.81254	9.453251640685046e-54
dnajc9	8.20538	9.770207444051066e-54
mcm2	3.59475	9.826226538090841e-54
klc4	3.42034	1.2833253595015394e-53
cxcl20	1.61845	1.292754836803201e-53
anxa11b	2.32528	1.8153287868941585e-53
csnk2b	2.41032	2.7291091606240765e-53
daam1a	1.89067	3.7027180612027386e-53
reep5	2.32097	3.747756255934887e-53
metap2b	3.6118	3.963419105263284e-53
sumo3b	4.71189	5.66501362874234e-53
abcf1	2.9684	1.1350608079571113e-52
pfdn5	28.7167	1.6073359170793465e-52
pomp	2.0814	1.707394889745818e-52
dspa	1.79536	2.067214649709479e-52
tbca	2.36564	2.070834025744538e-52
tjp1a	2.21976	2.9453683539439277e-52
lsm7	3.35071	3.372229859276218e-52
gapdhs	1.71673	3.503202637265744e-52
calr3a	2.63976	4.361420210290111e-52
ube2l3a	3.53383	4.361420210290111e-52
edf1	1.44674	5.975910313312212e-52
tubb2b	1.80434	6.991891976796462e-52
ptenb	2.71546	7.820788600133076e-52
dynlt3	2.68116	8.665286668165962e-52
sh3bgrl3	2.02062	1.2386351879046095e-51
ost4	3.12393	1.681916524743117e-51
fdx1	28.6818	2.1186620031269532e-51
rbbp4	4.77592	2.8340960211829315e-51
ddost	3.23983	2.868187825390942e-51
lsm8	4.99798	4.484496167697775e-51
camk2g2	3.5613	4.6861332372390163e-51
canx	2.32626	5.842144214272208e-51
capns1b	1.89159	7.744591076487791e-51
ndufab1b	2.10394	1.231672511624019e-50
eif4h	2.74467	2.0372044342706476e-50
mrps36	28.6318	2.7521077934243844e-50
taf13	28.6404	2.7521077934243844e-50
sytl4	2.28897	3.0731412825270315e-50
gstm.1	2.40562	3.8156335352143225e-50
lasp1	2.10262	4.965449823515791e-50
tspo	1.86922	9.688097978572152e-50
srgap2	2.94582	1.1176159637864514e-49
pa2g4b	28.7372	1.5015125283303113e-49
atox1	2.03637	2.0593022256696326e-49
lsm4	2.62836	2.4137229600909714e-49
rpl4	1.09587	2.7405036353473047e-49
txndc9	9.01733	2.917066818239338e-49
azin1b	28.9205	3.462316068988689e-49
eif4ebp2	2.33861	3.497926138101198e-49
her6	7.51731	7.066634335655487e-49
lig1	29.1474	7.992292943968878e-49
hells	29.0261	7.992292943968878e-49
nccrp1	28.549	7.992292943968878e-49
tuba8l	1.47338	9.508039877358088e-49
st3gal7	2.03298	1.7948818137530236e-48
ddx39aa	2.76765	1.8764230386532677e-48
gstp1	1.70563	1.9796543320249787e-48
dido1	2.72134	2.3214622040362598e-48
stra6l	2.28557	2.6244753897386895e-48
krtcap2	2.13021	3.797105279642552e-48
nkap	28.5919	4.228196269446129e-48
psmc6	28.564	4.228196269446129e-48
cdc42	2.2501	4.604306996597506e-48
rbx1	1.67413	6.630185212430421e-48
vasnb	3.39329	1.0415595130750658e-47
zfp36l2	2.99097	1.6408804915316063e-47
skp1	1.70584	2.0591295196808705e-47
rab11fip1a	1.81102	4.1753820075003874e-47
psmd13	3.39927	5.524862070376637e-47
nasp	5.34947	6.908821204343505e-47
si:ch73-86n18.1	4.63131	7.925407183694533e-47
nop10	2.54437	9.20021942284459e-47
ywhah	2.53431	1.0395540712052695e-46
fa2h	1.55916	1.100630717537763e-46
crp2	5.05566	2.3628968459033237e-46
si:dkey-286j15.1	28.5164	2.6212354471983546e-46
ppt1	2.80099	3.448395027333334e-46
serpinc1	28.9571	5.925572354374881e-46
si:ch211-156b7.4	8.14479	6.738115647056689e-46
ap1s3b	1.82258	8.155535522363696e-46
eif5b	2.93607	8.155535522363696e-46
arpin	4.24699	8.955288040900686e-46
spcs1	2.02055	1.305944297917052e-45
uchl3	28.6168	1.3252379329461308e-45
ugt2a4	28.5969	1.3252379329461308e-45
srsf3b	2.03835	1.744410575565678e-45
id1	2.13867	2.0658499393404933e-45
snrpd3l	3.17857	2.1173829089571956e-45
eef2b	1.07014	2.222700971997031e-45
spen	4.47494	2.315358034991805e-45
ndufs4	28.3979	2.955026060585102e-45
pcdh2g28	28.7481	6.643015066585701e-45
tpi1b	1.51297	9.852298145451339e-45
prr13	1.48785	1.3024090784533017e-44
zgc:91910	2.40375	1.388296220818792e-44
cox4i1l	2.35205	1.5687805838894156e-44
fetub	1.44009	2.0463256870261096e-44
btbd10b	5.90367	2.4630097213722147e-44
csde1	1.62997	2.581354869910662e-44
flot1b	2.86059	2.8643312748724745e-44
psmb5	28.582	3.270812135402297e-44
cdca7a	10.9239	4.2592627925142246e-44
rac1a	2.7748	4.351456163669483e-44
nr2f1a	2.73964	5.538578186485454e-44
lsm6	2.99764	5.707768093624069e-44
ptbp1b	8.1101	5.903472434025414e-44
ap1s1	3.4029	6.801895130272224e-44
zgc:175088	2.49727	8.393964914074793e-44
csnk2a1	10.4965	9.325695925668103e-44
pam	1.49525	9.778142201031776e-44
dhrs1	9.92525	9.859945824387967e-44
ppiaa	0.881767	1.179118684952259e-43
ilf2	3.27743	1.3452325526001007e-43
si:dkeyp-72e1.6	2.14915	1.4632589032292392e-43
tmed2	1.84401	2.398127588711586e-43
chaf1a	7.6287	2.425090243635494e-43
nop58	2.70215	2.504077784261735e-43
si:ch211-191j22.3	2.34874	3.1828795336462803e-43
ran	1.26636	3.3606836405622627e-43
akap13	28.5995	3.4465495938477892e-43
myzap	28.7068	3.4465495938477892e-43
pdia3	1.40427	3.8417028013702796e-43
copb2	7.23794	3.969470843011897e-43
phf5a	7.29168	4.025643136002469e-43
u2af2b	2.47762	4.132736762326556e-43
ier5	9.77906	4.784680639925171e-43
golga7	2.58367	5.78807861142523e-43
foxp4	1.34079	5.890959079318845e-43
dap	28.4383	7.485592549787737e-43
aldh6a1	1.51866	7.596725139398763e-43
hnrnpabb	1.63134	7.859880252243743e-43
ehf	7.88699	8.703772489188017e-43
psma8	1.85178	1.1596299988889332e-42
hnrnpa1b	1.68937	1.3857237900484635e-42
copz1	2.64464	1.511261777259887e-42
lgals3b	1.90169	1.9222592109202444e-42
hspd1	1.96701	2.09163359326714e-42
eif3s6ip	1.75651	2.6293271361266347e-42
psma4	1.8475	3.032239232313223e-42
ywhaqa	1.61767	3.7341161007092776e-42
myclb	3.95374	3.7341161007092776e-42
vapal	2.30111	4.8876971320899405e-42
lmnb2	3.70205	5.252611800888939e-42
eef1g	0.8631	5.281076308363384e-42
cdca7b	7.03254	9.469647962549615e-42
grb10a	1.74556	1.1584909682738823e-41
msna	2.82778	1.2006153608739487e-41
si:dkey-33c12.4	3.83323	1.2372658503037282e-41
serinc2	1.82324	1.563052115955375e-41
ftr82	1.36288	2.1946823051547425e-41
si:ch211-66k16.27	8.5311	2.8415595003983576e-41
sf3b5	3.11537	3.1342133221954123e-41
sf3b6	1.84292	3.2430502997418674e-41
arpc4	3.04716	3.5344297604463757e-41
abcd3a	28.4699	3.5960673865560997e-41
pkma	1.52023	4.568926510255155e-41
efhd2	1.57266	6.796652891578224e-41
cab39l1	28.4375	7.759621443636634e-41
psmb2	1.84148	7.883386226244925e-41
vaspb	2.56219	9.024561754010126e-41
snu13b	2.85702	1.071881466324532e-40
usp10	2.96386	1.3733006796462415e-40
tspan15	28.4138	1.663717882045642e-40
vamp3	1.82804	2.320292145653131e-40
aldh7a1	2.23299	2.4251474157710036e-40
p2rx1	5.5725	2.7893975885579803e-40
dhrs13a.1	2.29275	3.3885418019764327e-40
chchd2	28.4268	3.5561151402508854e-40
rpn1	2.9315	3.6375208839274546e-40
srsf2a	1.86676	4.133678040994015e-40
nr2f2	2.24184	5.319599368856619e-40
cd164	3.08349	5.555105901767011e-40
arhgef1b	2.13807	6.2102046097201125e-40
ndufab1a	2.80275	6.2102046097201125e-40
pacsin3	2.32298	6.480462089260831e-40
srrm2	28.3893	7.541404067220189e-40
abcb11b	2.58931	7.967556459450353e-40
myo1cb	3.0028	9.635056426639519e-40
si:ch1073-429i10.3	1.61233	1.1108939408218617e-39
znf609b	4.2726	1.1897988099457087e-39
sgta	5.97533	1.491567014071106e-39
yap1	5.53753	2.669693605488152e-39
spcs2	2.50871	2.8898668872972694e-39
tmem258	1.30204	3.1110120439713823e-39
rbpms2a	2.34326	3.121061220357856e-39
brk1	2.08646	3.2623937564755625e-39
idh2	1.91121	3.363754434939189e-39
rbm39a	2.311	3.489669889673629e-39
stxbp6	2.38425	3.5710982467305966e-39
ranbp1	1.49873	3.6569230844560135e-39
abi1a	2.07077	5.064836366877143e-39
emc2	8.16754	7.633750563493176e-39
gnai2a	1.96415	7.768678110297907e-39
psmc4	3.33578	8.851711273049054e-39
nansa	9.84528	9.505416327441851e-39
ppp2r1ba	3.28768	1.2246062653432625e-38
cct8	1.96576	1.255544096360576e-38
zgc:110339	1.51919	1.5840650800648016e-38
gmfb	4.12996	1.669814206982923e-38
pitpnbl	10.7881	1.932717441904714e-38
rpl8	0.678629	2.0125399345073026e-38
map2k6	3.10779	2.3496265048644786e-38
hmgcs1	5.34806	2.3699891665851086e-38
coro1ca	3.81303	2.4511288124085704e-38
eif4g1a	2.11054	2.495901504664362e-38
cct3	1.73581	2.5518269245536356e-38
api5	3.61696	2.905076296241886e-38
ndufs5	1.59034	2.9922816750009704e-38
rbm8a	1.47604	3.0717010737317546e-38
tln1	2.01476	3.3058849352759966e-38
s100u	1.82075	3.3753062590974624e-38
jak1	5.32247	4.208059831911468e-38
pnn	2.99845	4.398908902538646e-38
uqcrfs1	1.59105	4.989033672594283e-38
coa3a	2.53427	6.477327978470386e-38
aldoaa	1.3942	6.852828983167055e-38
arl6ip1	6.74116	7.538220893748659e-38
cobl	4.24815	7.732115088585988e-38
ier3ip1	2.33504	8.493488434422751e-38
mif	1.55946	9.74927726426615e-38
pnisr	9.20704	9.767618563233437e-38
lgals3a	1.61024	1.0814826999978406e-37
tjp2b	1.70793	1.1272501269321522e-37
ptges3a	28.2851	1.345255556773296e-37
fen1	6.87933	1.47136842074192e-37
srrm1	1.8517	1.780276361882615e-37
glrx	1.63744	1.8028143720170755e-37
tmem50a	1.92759	1.8415776676625333e-37
si:ch211-51e12.7	2.43788	2.0098648208441564e-37
wdr83os	2.25612	2.1527920466442203e-37
cyp3c1	1.56291	2.2078721931200585e-37
zfyve21	2.25824	2.412636479025824e-37
ewsr1b	1.94113	2.6699040046258753e-37
ppp1cb	1.88859	2.692853335816572e-37
tmem176l.3a	3.45509	3.0603446088036476e-37
smndc1	3.51851	4.805622272952464e-37
hnrnpc	28.1943	5.772334494072198e-37
pcbd1	1.35389	7.1754395272704564e-37
slc3a1	5.07249	9.024075144160865e-37
cdc26	28.161	1.191066447422595e-36
eif1axa	28.1503	1.191066447422595e-36
tprg1	28.1467	1.191066447422595e-36
dpm2	28.2116	1.191066447422595e-36
hsp90b1	2.32617	1.472385467103588e-36
psmd1	3.02398	1.8843970085252053e-36
commd7	28.1858	2.4535623725259752e-36
tomm22	28.1797	2.4535623725259752e-36
gtf2f2a	3.12702	2.6133632239379975e-36
ifi30	9.5318	3.344022888274884e-36
eif4a3	1.94585	3.533439401458235e-36
tefa	3.99729	3.556382881815074e-36
ube2ib	2.26731	4.6695458177110384e-36
errfi1a	2.10773	5.302390338610513e-36
pa2g4a	5.38905	5.432014010678982e-36
psmb4	2.14248	5.601373779013198e-36
slc25a20	1.85081	5.90219272738029e-36
snx6	3.09482	6.613767546172113e-36
rpa2	5.5427	6.905062095180275e-36
hnrnpd	5.95301	7.5765106870913e-36
pdha1a	8.8657	7.746174340178408e-36
bcas2	2.54144	8.050119854013169e-36
ahsg2	1.49174	9.042348300816752e-36
sod1	1.26826	9.632928974178311e-36
ctnna1	2.03186	1.0016966501267451e-35
cct6a	1.35734	1.1867968303169687e-35
hadh	2.1421	1.1913566881629633e-35
ube2d2	1.51665	1.2100557827437054e-35
gadd45ga	9.82128	1.3614751360982083e-35
gpx4b	1.32796	1.3900562672157745e-35
thrap3b	2.14238	1.7264576986111532e-35
tmem147	2.37362	1.7443984588289893e-35
tardbpl	3.2889	1.7972603432711035e-35
zgc:174863	2.53448	2.0640732908010022e-35
suclg2	28.3871	2.0706519215083678e-35
si:dkey-238d18.4	2.98085	2.744500059857044e-35
thoc2	2.8702	3.0227517180398335e-35
dbi	1.1795	3.5311867860264335e-35
calm1a	1.28773	3.6259803812003724e-35
gstr	1.24834	3.649310536149671e-35
tm9sf2	28.1959	4.207568250856644e-35
snx12	2.54949	4.3908478045409856e-35
ska2	2.62442	4.4619107924145773e-35
uqcr10	1.3149	5.070965933260345e-35
ssrp1a	6.85798	5.193389394641833e-35
tktb	1.61446	6.418166117729569e-35
hmgcra	28.827	8.500559681048062e-35
amd1	28.4399	8.500559681048062e-35
zgc:193726	1.40551	8.863537615816724e-35
tardbp	6.9899	9.123679247082184e-35
ilf3b	2.89042	9.630169813169096e-35
bsg	1.2507	1.021705764178039e-34
psma1	1.36536	1.0408998672139418e-34
ccdc25	2.90419	1.6297953202788694e-34
sord	2.77601	1.6475907053777723e-34
timm8b	4.22086	2.5290319071373894e-34
gchfr	1.47698	3.6843823431849338e-34
efnb2a	6.26804	3.7746496745939806e-34
rhocb	2.88745	3.906796349743389e-34
vdac3	1.34942	5.161455655325769e-34
psmd12	3.91714	5.304507731895382e-34
onecut1	1.96048	6.101223341647139e-34
znf706	1.80789	7.453659648695771e-34
mpp7a	4.44956	7.927040969623274e-34
gamt	1.359	8.82449002696318e-34
sdf4	8.6401	1.0754996157262762e-33
srsf11	1.9786	1.2046143171849691e-33
zgc:153409	1.46528	1.3355247810599518e-33
tbcb	28.1904	1.3897971104596386e-33
rhpn2	2.15189	1.723075083150731e-33
sptssa	2.10135	1.899050253081526e-33
arhgef18a	2.42627	2.5366870731640007e-33
krt94	1.5941	2.716953476103372e-33
schip1	4.98633	2.7897088738505448e-33
ndufb2	1.48942	2.944877322529233e-33
baz1b	28.3316	5.52668497853192e-33
sowahd	28.1114	5.52668497853192e-33
golgb1	1.69435	6.665409653229879e-33
bckdhbl	1.69037	7.682921938237273e-33
egr1	5.12612	9.17572236547923e-33
psmb6	1.58767	9.378356195027705e-33
tia1l	4.94713	9.579459998054965e-33
wdr37	2.75327	1.2505035944120754e-32
ndufa4l	1.0201	1.2653761618164845e-32
col18a1a	7.22879	1.294070815045694e-32
hkdc1	6.15177	1.3789927476007167e-32
ubtf	2.14309	1.608320369621548e-32
elovl2	1.83562	1.8673409181981651e-32
anapc11	28.0651	2.1596002980905683e-32
tomm6	2.18384	2.2180335268261006e-32
tmem54b	2.69863	2.4527500248872968e-32
sdha	2.23069	2.511256227465951e-32
tcp1	1.37528	2.76817264615139e-32
mmgt1	4.79193	3.216227698015517e-32
rassf7b	1.22503	3.394298153874873e-32
si:ch73-204p21.2	3.00387	3.505356158040773e-32
psip1b	4.02193	4.199667512584249e-32
aspdh	1.93474	4.328841388570471e-32
si:ch211-286b5.5	1.79466	5.039667230335754e-32
cdkn2aipnl	3.051	5.265551210203558e-32
eif4ebp1	2.52893	5.642517805452709e-32
foxa2	2.42384	6.163030016553344e-32
emc10	2.09212	6.559124102532981e-32
cox7a2a	1.45298	7.98392358016364e-32
lsr	1.33229	9.602787223862039e-32
snrpc	3.11395	1.0647636699579032e-31
eif3s10	1.36653	1.1027159678665094e-31
fundc2	2.22984	1.1149754985572372e-31
prox1a	1.16753	1.515439756987734e-31
psma2	1.58053	1.920865742128885e-31
si:ch73-206d17.1	2.12212	1.920865742128885e-31
aplp2	1.36084	1.927929155369947e-31
pole4	4.39933	2.055870205281999e-31
ncor1	5.39632	2.057129093123309e-31
bud31	1.63891	2.691911753773538e-31
supt4h1	1.98415	2.8824196460540085e-31
ube2nb	2.67626	3.168336834608231e-31
sf3a2	1.85884	3.211149759137432e-31
qkia	1.24602	3.3410043594858437e-31
hnf1bb	3.36286	3.952941500744489e-31
zgc:100918	2.16876	4.451189682768927e-31
puf60a	2.92767	4.7824926134303925e-31
top1l	1.88192	5.39427524743293e-31
usf1l	4.9907	5.8057843174552366e-31
cd81a	1.92201	6.225734313135672e-31
ubap2b	7.57513	6.675834681886732e-31
zfand3	1.97614	6.757408017974474e-31
hnrnpk	1.92441	6.831685748733975e-31
etfa	1.72955	8.154841679604584e-31
calr3b	2.95576	9.238511490752079e-31
tomm7	1.3397	9.528273090369696e-31
cnbpb	1.13524	9.685384161318195e-31
arf2a	1.61847	9.839123485414661e-31
cct7	1.36849	1.1335430985034813e-30
mrpl30	27.9444	1.1826312795711058e-30
trmt112	28.0628	1.1826312795711058e-30
fbp1b	28.5954	1.1826312795711058e-30
ewsr1a	28.145	1.1826312795711058e-30
pfdn4	1.56199	1.244978548408859e-30
grinab	2.38432	1.6207315017835896e-30
ptprjb.1	1.32825	1.694707993199792e-30
grb2b	1.41324	1.742392447212974e-30
rfc4	4.33223	2.020689894780162e-30
bzw1a	1.92528	2.0925327963299634e-30
cops8	27.9027	2.2819550783637552e-30
rgn	1.94183	2.828154667045897e-30
psmb7	1.58237	3.497525640311647e-30
lrpap1	4.76409	3.7720116831823e-30
arpc5b	4.15573	5.2834837354287264e-30
hcfc1a	10.7739	5.615740862572724e-30
rhoac	1.7732	6.076630086896431e-30
stag2b	3.76609	6.469945291136004e-30
stox2a	2.16486	7.381996094982603e-30
ostf1	6.71011	7.524445292344311e-30
slc25a24	2.38039	7.551668764207852e-30
cnp	2.33393	7.916065143092909e-30
rbmx	2.28238	8.342526987122125e-30
tnks1bp1	1.12629	8.427757740779124e-30
tspan3a	28.0693	8.428083438793079e-30
m6pr	3.7202	8.829203905520419e-30
myo9b	1.38856	1.0637271136689507e-29
fam120c	1.92028	1.0656697165817152e-29
cope	1.98157	1.0676172056141444e-29
akirin1	6.30435	1.1472926956185501e-29
rad21a	2.16526	1.1707614111059635e-29
arpc1b	3.75559	1.4378496553821063e-29
hspa4b	28.0803	1.6113393156730283e-29
snrnp70	2.40527	1.900017818664122e-29
pabpn1	1.35626	2.0450147942747292e-29
sult2st2	2.3534	2.2218198852683364e-29
ccdc47	1.98946	2.5260350099247574e-29
ablim1b	2.25762	2.532141291054987e-29
igf2bp3	4.37375	2.6438619738854547e-29
uhrf1	4.41765	2.923311499838572e-29
serpinf2b	1.31872	3.035991702735023e-29
rwdd1	2.48497	3.136289899637693e-29
cox6c	1.12225	3.1943441886600496e-29
hnrnpl2	3.49191	3.585817733731166e-29
phb	2.4514	3.6306753666255895e-29
gpia	1.60972	5.621535598046942e-29
tm9sf3	28.1144	5.803325490953597e-29
igf2a	1.41054	5.941576313626361e-29
pdzk1ip1	1.10518	6.154924283511963e-29
psmd8	3.32802	6.283035300992322e-29
mbpb	1.63453	6.833234140194169e-29
eif3d	1.26037	7.254780991020739e-29
snrpa	2.94628	9.154801344616647e-29
ctdspla	1.7505	9.279425276260747e-29
hirip3	5.23075	1.0310153903917067e-28
aco2	5.47547	1.1085757184228014e-28
ndufb10	1.23867	1.4450169660179055e-28
gnaia	4.19153	1.6040208078809306e-28
tram1	8.54584	1.624817787599415e-28
nudt21	3.66338	1.9015188524615342e-28
plekha7b	4.33079	2.0096933718530026e-28
tmem30c	3.94127	2.014509534274924e-28
yipf4	27.9921	2.0740836219607262e-28
sdhaf4	2.82641	2.2266644035337958e-28
grhprb	7.61075	2.7862405782017454e-28
rbms2a	2.303	2.838639079359885e-28
huwe1	28.1541	3.9221876521648663e-28
diaph2	2.38452	4.265612791143799e-28
hmga1a	1.27651	5.71795136428949e-28
glo1	1.46996	6.395199682692507e-28
ywhae2	5.59592	7.025408792119964e-28
eif1ad	27.9123	7.369862832322443e-28
psenen	1.98034	7.5551116119834115e-28
eny2	3.06584	8.555465068730439e-28
tfam	3.1698	9.709384668043033e-28
cox7b	1.01813	1.3381871008197895e-27
u2af1	1.7559	1.3459718614749975e-27
smc3	27.9795	1.3805333747340658e-27
mrpl54	27.8443	1.3805333747340658e-27
polr2d	2.12395	1.6208067898904716e-27
eno3	0.997051	1.6348978514394553e-27
ndufa10	2.06488	1.8071226270181547e-27
sh3gl1b	2.85104	1.9388706712140713e-27
igf2bp1	8.82094	1.9613006756550916e-27
appa	1.27891	1.9749440048302415e-27
ap2s1	2.70389	2.1019557499575394e-27
ncbp2	2.1633	2.287410009052842e-27
mgst1.1	27.9667	2.5643908078994325e-27
chd9	28.1347	2.5643908078994325e-27
dut	28.9639	2.5643908078994325e-27
lurap1	7.77943	2.6568461355063896e-27
glrx3	3.19376	2.6982611304286776e-27
pik3r2	3.59462	3.404011415620551e-27
sdc4	1.17041	3.821032692526774e-27
srrt	4.70564	3.942975793978331e-27
cops7a	4.10422	4.333099667076972e-27
apex1	6.18991	4.557968685686405e-27
smarca4a	3.21073	4.7028360200251525e-27
cdh17	1.52821	4.960776170198802e-27
ubr7	2.93598	5.023480250722164e-27
pllp	2.69251	5.259966906208782e-27
rpa1	5.63694	5.5487016795921606e-27
lsm3	2.1248	6.662468987573996e-27
parp1	5.29793	7.007012354439218e-27
capn2a	3.92774	7.007648344127686e-27
calml4a	1.75125	7.056001560554555e-27
uba1	2.23335	7.72885355740228e-27
myh10	3.0718	7.888371403486493e-27
vps35	2.84855	8.371035854688985e-27
pfdn2	27.9205	8.778332062042413e-27
sar1b	2.92924	9.112276172048339e-27
kifc3	1.69815	9.43750644759738e-27
stx12	2.23465	9.835061437790673e-27
mlf2	5.59969	1.0003790394065833e-26
npm3	2.58069	1.4343836501917865e-26
cnn2	1.11985	1.5432321462177655e-26
zc3h13	27.931	1.624308895214452e-26
ndufs3	1.75418	2.2163291605731565e-26
bsdc1	6.0467	2.4435563731393995e-26
tmem45b	1.76561	2.5428262764143535e-26
plekho2	2.60989	2.756336366313523e-26
crk	27.9083	2.996262031240528e-26
atp6v0d1	27.8023	2.996262031240528e-26
rnf213a	1.77763	3.10561611033429e-26
knop1	2.61199	3.721851549834505e-26
cdv3	1.68381	3.973098288144085e-26
si:ch211-212k18.4	8.99644	4.120056756481518e-26
cyfip1	3.63204	4.481995897011703e-26
mydgf	3.27198	4.522555262818735e-26
si:ch211-200p22.4	2.49476	4.7765786894700674e-26
csnk1g2b	4.60373	4.801050954775405e-26
drap1	2.19698	4.8986901319306465e-26
hspe1	1.06916	5.167906978326506e-26
tfg	27.8626	5.465663697103592e-26
gal3st1a	28.037	5.465663697103592e-26
rfc3	28.0219	5.465663697103592e-26
phlda2	28.3813	5.465663697103592e-26
cnpy1	1.81763	5.555068540913525e-26
brms1la	4.01055	5.677385457578723e-26
btf3l4	1.8434	6.462322815232238e-26
psmc5	2.30086	6.756404430418728e-26
rpl5a	0.790588	7.800652431265596e-26
psmd4b	2.56831	7.857909125064703e-26
slc5a9	1.86746	8.030434984657801e-26
psmc1a	8.08075	8.197635296706133e-26
chd4a	3.34757	1.0287651411596867e-25
rpl3	0.647465	1.0582975783416211e-25
jpt2	1.75778	1.1892614346144112e-25
actr1	3.02876	1.27717255491122e-25
ccdc187	5.33699	1.2886434471925332e-25
tjp3	1.11534	1.3731919780147214e-25
cnn3a	1.06671	1.5384810457594703e-25
rrm1	6.79445	1.6704304309624266e-25
eif2s1b	1.0565	1.8116759551639223e-25
skap1	27.8912	1.8116759551639223e-25
nudcd2	27.7883	1.8116759551639223e-25
tomm70a	27.8829	1.8116759551639223e-25
churc1	27.7096	1.8116759551639223e-25
pole3	27.9983	1.8116759551639223e-25
mcfd2	27.9572	1.8116759551639223e-25
nudc	2.3574	1.9312520949566688e-25
decr2	7.2858	1.9474813014613113e-25
rps28	0.485953	2.1823540799313813e-25
ugt1a1	10.9903	2.2768862333515063e-25
aip	2.06546	2.282172347325921e-25
mrpl36	1.92844	2.5880518309233646e-25
iqgap1	4.21501	2.651581860828391e-25
apcdd1l	8.22714	2.6708805530231636e-25
eif4ebp3l	1.47032	2.714021631547249e-25
rer1	1.82137	3.252140523679697e-25
arf5	27.8692	3.2883449041109306e-25
cpsf6	2.63079	3.538914135158595e-25
acox1	1.97808	3.8528474705060143e-25
idh3b	4.6519	3.8528474705060143e-25
rap1aa	2.46491	4.0853217130032187e-25
hnrnpr	2.60648	4.343534950317853e-25
elof1	2.1619	4.486847173773786e-25
cirbpa	1.02378	5.224962535720938e-25
dkc1	2.4586	5.563565868211683e-25
slc2a2	2.10032	5.612992906145701e-25
ddx23	27.8472	5.944838199623816e-25
bbip1	27.7926	5.944838199623816e-25
chmp4bb	1.74546	6.13632685185902e-25
acp1	2.91626	6.224593915222381e-25
zgc:162396	4.87155	7.412680153804758e-25
cyc1	1.45776	8.327331645637185e-25
vapb	2.42096	8.410196951969557e-25
rnaseh2a	4.20214	8.813144503721495e-25
eif2s3	1.07069	8.968664374390999e-25
atp6v1e1b	2.2774	1.1667186434933646e-24
fbl	2.20973	1.2297491728976842e-24
ppfibp1a	5.10346	1.2319108511456858e-24
ahnak	1.64961	1.2407704029153154e-24
fam120a	6.41119	1.2409381922568474e-24
gcsha	9.56605	1.3644502520867953e-24
dpy30	2.02417	1.3937003417975206e-24
wasf2	1.91519	1.4538792690204526e-24
dynll2b	2.76082	1.5035879144824257e-24
uqcc2	2.51864	1.6052912202686895e-24
anxa11a	1.19441	1.7323928379460925e-24
itpk1a	1.2874	1.747646850232388e-24
cdc42se1	27.7411	1.9254610974830354e-24
gtf2a2	6.90692	2.449436016049859e-24
fdps	4.82447	2.504366749901711e-24
gstt1b	3.90293	2.510109741685635e-24
psmd3	2.42721	2.9229728305438737e-24
anp32e	2.48256	2.9312429047969772e-24
hat1	2.84046	3.307714910499189e-24
hadhb	1.64968	3.387139697024102e-24
snw1	2.23736	3.398535754137105e-24
gata6	1.58042	3.785448382393e-24
ndufs6	1.54889	3.853477637964348e-24
sf3b1	1.53312	3.880948793339337e-24
ncor2	1.30733	3.923289389084248e-24
tdo2a	10.9901	4.3297899967708086e-24
mrpl34	2.67637	5.083403144726157e-24
acadm	1.1271	5.54335335148915e-24
dctn3	2.1669	5.718392067738469e-24
dnmt1	6.59034	5.9685177871346444e-24
nat9	27.6332	6.189763680457314e-24
esd	2.09052	6.846516030685782e-24
kdelr2b	1.73979	6.998656264166233e-24
tnrc6a	9.19943	8.163141404625943e-24
nsfl1c	3.273	8.406572391252258e-24
arglu1a	2.65756	8.615892402901064e-24
dolpp1	2.68685	9.961567740113273e-24
tyms	8.90005	9.98950303305867e-24
uchl5	4.63459	1.0435253955941877e-23
jam2a	3.27238	1.0527322043994011e-23
tnrc6b	27.9207	1.1031890468360972e-23
ebna1bp2	3.02826	1.2529805011043035e-23
supt16h	3.1244	1.2799936514446074e-23
slc4a4b	4.32715	1.3145242102248215e-23
cmbl	1.18492	1.3715793363670806e-23
snrpa1	2.63817	1.4386762104411233e-23
coa6	1.45385	1.4681016864643039e-23
perp	1.08324	1.4683250831010272e-23
ugt5b2	3.18812	1.525526543042418e-23
purba	1.76445	1.6162234501509254e-23
purab	3.88928	1.6483763177120778e-23
fmr1	2.82826	1.6731921202887896e-23
rhoca	1.43731	1.8084906035250788e-23
arglu1b	1.96792	1.8279617796613486e-23
ctsa	2.33901	1.8642881052002024e-23
mob4	2.11173	1.9645286887210954e-23
khsrp	2.52227	1.967946944192034e-23
mbd3a	2.66685	2.02937344324642e-23
ndufb3	1.07431	2.66745744785823e-23
picalma	7.2289	2.760614960371231e-23
ndufb6	1.28967	2.876577572227871e-23
sept7a	2.43103	3.0263100630491633e-23
trappc1	2.51149	3.110573767011917e-23
mrps18c	27.6162	3.463141379531361e-23
itm2ba	0.930071	4.1225965843787375e-23
ctnnb2	1.33279	4.195113320070725e-23
mapk14a	4.98833	4.28008291264607e-23
spcs3	1.24115	4.348514480626122e-23
calr	3.10327	4.602051371313676e-23
rab5c	1.67109	5.054361657510466e-23
kdelr2a	1.93538	5.258056539351152e-23
snrpb2	5.81172	5.670540727088838e-23
enc3	1.21911	5.965966954223774e-23
rps6kb1b	27.8196	6.100125914534778e-23
chchd10	27.8381	6.100125914534778e-23
pin4	2.30814	6.129838084976346e-23
spns2	6.08175	7.508601803564257e-23
zgc:86598	2.11391	8.048067960863993e-23
fkbp11	8.51313	8.603499881361757e-23
adka	1.41711	1.0014600229872229e-22
nnt	4.1207	1.1048402773247543e-22
ufm1	2.40765	1.165041073414156e-22
smarce1	2.15007	1.1706803953412364e-22
myh9b	2.46152	1.2720866771132923e-22
afap1l2	3.25579	1.2842122138492773e-22
tra2a	1.71599	1.3797788234528852e-22
magt1	1.39038	1.3893227935831324e-22
polr2eb	1.9147	1.4083755183139443e-22
prkcsh	2.57085	1.442536842844876e-22
dhfr	4.10641	1.4913380132438762e-22
orc4	6.04099	1.6523314204911244e-22
ppig	2.99177	1.9254644887388933e-22
anpepb	1.22289	1.979157533753924e-22
rsrc2	2.96545	2.1463664253416043e-22
gspt1l	1.57196	2.303704133445766e-22
hexb	3.27999	2.342368692718447e-22
cox14	1.63097	2.396434924941015e-22
pex5	7.83913	2.765313813901985e-22
ube2v2	0.991414	3.0306580666629554e-22
med19a	27.8015	3.319485348440443e-22
marcksl1a	0.952937	3.5635680131286527e-22
sept7b	2.80392	3.6585847198901203e-22
sf3b2	2.32522	3.6956293061132714e-22
cfb	2.08845	3.770876368086955e-22
ip6k2a	1.18326	3.7811901220330246e-22
stard13a	2.0459	4.019552869721841e-22
mapkapk2a	4.14961	4.32559028436661e-22
lamtor2	2.07171	4.831696651448085e-22
flot2a	2.63035	4.917234765735218e-22
atp6v1ab	5.36672	4.973680047506609e-22
nutf2l	2.58585	5.551926483852256e-22
wu:fi09b08	28.2154	5.7764273380764415e-22
nr3c1	27.8192	5.7764273380764415e-22
maff	7.23098	6.111931010224605e-22
rab11ba	2.19198	8.819236089394039e-22
si:ch211-198a12.6	6.62582	9.470832309652578e-22
zgc:193711	27.7281	1.0089524323187727e-21
acadl	27.7048	1.0089524323187727e-21
si:ch73-308l14.2	4.11772	1.0480869881253884e-21
lsm12b	1.13825	1.0525291191133972e-21
ndufb7	1.01062	1.0532445546446162e-21
gsto2	1.71463	1.2502364183241215e-21
pfdn1	1.22997	1.2890159610550494e-21
ndufv3	2.14926	1.3445424980262998e-21
sntb2	2.66628	1.3515954261673584e-21
crip1	0.910207	1.394896771583015e-21
lsm5	2.20138	1.415034483035577e-21
p4ha1b	7.52269	1.472206620133439e-21
ap1ar	2.65577	1.5116736586542346e-21
sltm	1.89934	1.5809500542465102e-21
mob1a	27.6068	1.742169503038247e-21
psma6a	2.65969	1.8041998331465686e-21
ppp2r5eb	2.65316	2.09380095141141e-21
ndufs2	1.95285	2.2538965921013248e-21
lgr4	1.91224	2.2679456762537404e-21
ssuh2rs1	3.70752	2.3950005814643947e-21
eml2	2.47144	2.4613608154096245e-21
prkci	1.99531	2.8897006225680464e-21
gtf2h5	27.525	3.01919465968866e-21
tmem14ca	1.7918	3.3433290639621647e-21
a2ml	1.47362	3.428763757433484e-21
nr1h4	1.72894	3.486539169060789e-21
rfc5	3.74465	3.539955719416776e-21
prpf19	4.22912	4.920133208358603e-21
faub	27.6146	5.2246976954931955e-21
lman2	2.71093	5.4032007623598215e-21
mtap	1.77002	5.559948538360573e-21
trnau1apb	2.14606	5.8247711054453624e-21
igf2bp2b	3.13238	6.334290056385955e-21
mrps6	2.13662	6.4983055446493405e-21
psmc3	2.77025	6.895929743995552e-21
gcshb	1.20715	7.127297787910923e-21
erlin1	2.05969	7.289843331708341e-21
atf6	3.48248	7.549278827971562e-21
kdm1a	2.90501	7.600886384684165e-21
mrpl18	7.28591	7.600886384684165e-21
serpinb1l1	2.37294	7.801208034755445e-21
kpnb3	2.77352	8.038629634288864e-21
wdr82	4.59322	8.068058461475123e-21
slkb	1.89621	9.318465615858637e-21
arf1	1.95722	1.006437405184589e-20
hsd17b10	3.22185	1.0831707043994833e-20
blvrb	1.39293	1.1355185676986462e-20
soul5	3.11423	1.1745774383530888e-20
tpd52l2b	1.95597	1.2041992975122371e-20
med10	2.07378	1.219395051979866e-20
scamp2	1.76841	1.3590045816754843e-20
hmgb3b	1.56053	1.4414973481862015e-20
cdk2	4.80146	1.4843484184211066e-20
pcnp	27.6362	1.5325081624487e-20
eno1a	27.7825	1.5325081624487e-20
itgb1b.1	2.47095	1.541882162599316e-20
larp1b	5.12489	1.6313216506845396e-20
zgc:63587	3.05926	1.713493872123222e-20
psmc2	2.07531	2.0269870608634683e-20
arf6b	1.31345	2.1045367368863925e-20
apoc2	0.722648	2.173242526066491e-20
sult2st1	2.66442	2.2943184852578404e-20
mink1	4.60873	2.4236901308684035e-20
fubp1	1.7581	2.5137699578420068e-20
prkab1b	1.15542	2.8827362064245565e-20
fundc1	3.14201	2.8959966904476644e-20
itm2bb	0.933186	3.0300074442046465e-20
gapdh	0.852589	3.4048413860553176e-20
sec63	3.38185	4.470600357210314e-20
dda1	5.41021	4.471401681725387e-20
cyb5r3	2.60498	4.555823577889852e-20
gadd45gip1	2.3599	4.812241984971651e-20
atp2a3	1.05428	4.8507694162117515e-20
serpinh1a	3.79894	5.541135179021311e-20
gtf2e2	2.89613	5.684073806697244e-20
scaf1	2.27684	5.715588201638862e-20
hnrnpm	2.26568	5.940428629857735e-20
si:ch211-210c8.7	1.67662	5.990795808849873e-20
larp4ab	7.00067	6.13625685997062e-20
aldh1l1	5.11698	6.167263163877544e-20
nrip1b	3.61048	6.289412572000252e-20
mrpl33	1.82581	6.909682892215961e-20
vps28	1.70303	7.012269460281777e-20
fam3a	27.5252	7.549142558031757e-20
ilf3a	27.746	7.549142558031757e-20
eef1a1l1	0.40221	8.344449176796219e-20
hsp90ab1	0.576531	8.729289746216652e-20
ap2a1	2.30821	8.729289746216652e-20
glrx5	1.86435	8.953370083495234e-20
sod2	1.36821	9.245526140402707e-20
ctsd	2.65781	9.40508844732841e-20
jund	1.87405	9.86794878237686e-20
nop2	2.47981	1.0258743500933594e-19
siva1	3.51038	1.0385315673810674e-19
arl1	1.81082	1.0574533838415628e-19
ppp6r3	2.31458	1.0730838635602543e-19
eif4g2b	1.67418	1.159999346839845e-19
stau1	27.6499	1.2733555725359498e-19
il20ra	2.45408	1.3130915516344103e-19
prpf39	2.39209	1.410345765334158e-19
sdhdb	1.77412	1.4505386578378637e-19
decr1	2.06057	1.5277277336493545e-19
nono	2.77985	1.5277277336493545e-19
rap2c	3.73879	1.6576317597661977e-19
sdhaf2	3.95324	1.661934225604758e-19
lims1	1.89518	1.6936847161493512e-19
st13	1.4396	1.7260353583734536e-19
gramd4b	4.03279	1.7497323460386964e-19
uqcrh	0.845356	1.8012067423789562e-19
ktn1	1.86351	1.8720555815328275e-19
vps29	1.33911	1.9151088739720745e-19
psme2	1.54794	2.0134173005907538e-19
psmd9	2.67378	2.0518024128038336e-19
tp53	3.79764	2.1252498410840696e-19
hbbe2	28.2265	2.134844838045289e-19
ndufa11	1.33149	2.1672002533912445e-19
dhcr7	4.35461	2.1958311649863354e-19
szrd1	7.41074	2.2323057945667835e-19
creb3l3l	6.17916	2.2520648093652427e-19
serbp1a	0.800243	2.2579031390916504e-19
mrpl57	1.79846	2.318585143123714e-19
lmo7a	7.19395	2.33462897435345e-19
phyh	2.95204	3.042716458862956e-19
mycbp2	3.66102	3.236419508702986e-19
zc3h15	2.76659	3.3918346591078283e-19
hnrnph1l	2.20437	3.4478977544624894e-19
rbm25b	1.95792	3.499873168569215e-19
ube2e3	1.02459	3.5189454597658943e-19
gar1	27.5441	3.576791175016915e-19
si:ch211-262i1.6	27.5128	3.576791175016915e-19
dohh	27.5691	3.576791175016915e-19
srsf9	1.88501	3.596284608873986e-19
gabarapb	0.894699	3.626228896639543e-19
mcts1	2.29507	3.651202931904885e-19
ahr2	1.49235	3.89239244610277e-19
ddx6	2.09975	4.073095499788887e-19
higd2a	1.59586	4.075842570523441e-19
ube2ia	2.57812	4.086357636218671e-19
txnipa	1.38769	4.097722584362235e-19
cgnl1	3.67816	4.097722584362235e-19
ndnl2	2.90804	4.399275045035489e-19
upf3b	9.16064	4.501625501628122e-19
papola	2.19728	4.513234125285416e-19
pgk1	0.956206	4.765176824392201e-19
vdac2	0.832599	4.807023721654119e-19
sec62	2.23963	4.81712925825688e-19
gnai1	0.970106	4.926751359256233e-19
lsm12a	5.10402	5.278497320859405e-19
eif4e1c	27.6127	5.956978675337899e-19
wasla	27.5467	5.956978675337899e-19
copb1	27.5438	5.956978675337899e-19
nhp2	2.38268	6.622412536314862e-19
camk1b	4.87075	6.785377279361865e-19
snx9b	3.02262	6.828581023436336e-19
adrm1	3.67785	7.549266944664905e-19
hnrnpub	1.3236	7.778679300431152e-19
si:ch211-235e9.6	2.48688	8.009052440972889e-19
mrpl12	2.13473	8.395251966164257e-19
akap8l	1.81384	8.516562729659899e-19
rtn3	1.39045	9.85268097098747e-19
rps21	0.437832	1.0831703660012887e-18
snd1	1.85613	1.0972265640990793e-18
actl6a	9.62658	1.2332633638379818e-18
usp7	3.19092	1.2539415189734588e-18
psmd14	1.72525	1.2695907164349244e-18
lpp	9.02079	1.2752231049968606e-18
zbtb8os	1.74588	1.3610337839509564e-18
fbxl3a	3.68525	1.3610337839509564e-18
apoa4b.1	0.696813	1.3864259580556382e-18
zgc:171480	2.96135	1.4119155478995778e-18
vps4b	1.65257	1.4168461941012028e-18
stt3b	2.59466	1.4582179074644824e-18
syf2	1.09926	1.5690251270692189e-18
rhoua	1.97489	1.5900458991219505e-18
lamtor5	3.01235	1.6234507930495238e-18
si:dkey-28b4.7	1.0226	1.7331871082042506e-18
arpp19b	3.04896	1.775360037566769e-18
cmpk	2.40637	1.7932381620748932e-18
serpinb1	0.927906	1.88728697795424e-18
suclg1	0.808334	2.0283492575807692e-18
uox	1.15689	2.0477877647064317e-18
eif3ha	0.88328	2.1853602250851257e-18
pum1	4.08223	2.253037871231729e-18
znf865	1.9087	2.317382875200838e-18
mtch2	1.98866	2.715176874926814e-18
mfap1	2.73136	2.7770131993927784e-18
ctcf	4.64274	2.876093698504843e-18
sgce	2.60288	3.3049735535741414e-18
orc6	10.422	3.3753634126589432e-18
prpf8	2.81249	3.4185897003659e-18
zdhhc4	8.10884	3.733966828080535e-18
hacd2	1.24149	3.8702882829613166e-18
yeats4	2.98492	4.0078139332633424e-18
adam10a	2.00682	4.214861041454047e-18
si:dkey-16l2.16	27.4664	4.540260058717739e-18
mrpl28	27.399	4.540260058717739e-18
zgc:77439	0.902641	4.6354132972233216e-18
epn1	2.08964	4.6621477816992825e-18
fkbp4	1.34711	4.682544773413939e-18
txndc17	2.51599	4.696521134775887e-18
hnrnpul1	2.75156	4.77844989079683e-18
c1qbp	1.26248	5.028369838299578e-18
arhgap12b	3.35186	5.277683933927047e-18
abce1	1.97553	5.396921491418859e-18
xrn2	1.93157	5.453081135049208e-18
ndufa5	0.885147	6.156614034612294e-18
ptena	2.26691	6.748199011774461e-18
vma21	2.51258	6.7807168560545714e-18
rbfox2	1.80929	6.788382244916988e-18
tssc4	2.772	6.8588248491093324e-18
myef2	2.84027	7.136810227998261e-18
dync1i2a	2.8407	7.641942127699123e-18
irf2	1.52033	9.669717684665392e-18
porb	1.25218	9.738368682878194e-18
tcea1	2.00053	9.820977836009777e-18
vps26a	5.39787	1.0651335746498059e-17
mrps33	2.27834	1.0894867001441677e-17
rab10	0.996034	1.1622166980259183e-17
rbb4l	3.77802	1.402434171228394e-17
mmp15b	3.41269	1.4027268365082334e-17
copa	2.24745	1.5850690284674975e-17
rps6	0.597382	1.5868421314334448e-17
f11r.2	5.99832	1.6199918660532184e-17
pfdn6	1.38817	1.7692522188996915e-17
brd3b	2.00676	1.937818788964206e-17
nckap1	2.1023	1.9541161908735174e-17
thop1	4.74734	2.0029906239213258e-17
tmed9	2.01603	2.0088682139164952e-17
med28	27.3474	2.0170151366244833e-17
cox7a1	27.6098	2.0170151366244833e-17
usp9	1.8276	2.1024113571404562e-17
cisd1	5.23896	2.121039671756457e-17
nop16	3.33564	2.3037871648550102e-17
pik3cb	1.83352	2.38002547868162e-17
uqcrc2b	2.02099	2.38002547868162e-17
ubap2l	1.97914	2.4427185496560726e-17
rpl6	0.63841	2.4665534311919636e-17
per3	1.99717	2.4704247797518477e-17
fuca2	9.36292	2.4945282838243618e-17
dcaf7	2.52016	2.5869582723851823e-17
dnph1	2.44963	2.8540097230678356e-17
map2k2a	4.39086	2.8805042780205605e-17
rab2a	0.986637	2.945543683823797e-17
si:ch211-226m16.2	1.70161	3.244605338506101e-17
fhl3a	27.6598	3.286507128670999e-17
nipblb	3.11438	3.43559021162245e-17
tmem167a	1.57405	3.5832716863599763e-17
sh3kbp1	3.03391	3.9285271967370035e-17
pbxip1b	1.58359	3.991677965150836e-17
fgl2a	0.820972	4.074100138573212e-17
rfc2	3.54721	4.285250949103674e-17
ces3	3.35405	4.3190096441304735e-17
zdhhc5a	1.79232	4.473887633486714e-17
dnmbp	0.772535	4.501027126589271e-17
ddx27	2.25833	4.974402264205189e-17
rnf7	1.21631	5.1640079535116784e-17
trappc5	2.34685	5.3487543671457366e-17
rab14	1.5539	6.036911780443272e-17
ndufa9a	1.61768	6.322685710922256e-17
cyp2k19	3.83124	6.801449804133626e-17
rnf10	1.24022	6.816508899321387e-17
stxbp2	1.9504	6.816508899321387e-17
kmt2bb	1.04101	7.006136249237482e-17
cltcb	2.84459	7.246078259204303e-17
tuba8l2	0.800682	7.404448670155627e-17
mrps31	4.86296	7.462385360266063e-17
safb	1.50513	7.642436247174476e-17
ndufc2	0.842941	7.681645522049614e-17
nedd8	2.65137	8.263727904902104e-17
clpp	2.43802	8.369189342763981e-17
si:dkey-88p24.11	27.3812	8.65887581108895e-17
nup62l	27.4561	8.65887581108895e-17
elovl7a	27.4378	8.65887581108895e-17
mdc1	3.61162	8.978523701294555e-17
sept2	4.24321	9.121340614648874e-17
ythdf1	2.3587	9.328398722661021e-17
u2surp	1.1533	9.561316781550216e-17
mid1ip1l	0.834665	9.635908338465652e-17
mao	2.5774	9.693834124861027e-17
mcmbp	4.85717	1.0423825193114487e-16
timm13	3.57311	1.0641131834338964e-16
mylka	0.886938	1.1295269117914863e-16
pcbp2	1.25264	1.1878016477398558e-16
si:ch211-214p16.3	2.44073	1.2336487545777564e-16
lama5	2.2818	1.2784084793972e-16
mpc2	1.65049	1.3730993129566158e-16
hmgn3	2.19125	1.3874373698856033e-16
sec13	27.3492	1.4000652285295473e-16
usp1	4.09976	1.401608469758062e-16
pkp3b	1.51748	1.4681796123165064e-16
pdhb	2.25404	1.5690808489495382e-16
nutf2	2.84604	1.61438809303627e-16
hnf4g	1.45084	1.8783352649933908e-16
gmpr2	8.06532	2.2550013420978727e-16
mapre1b	2.61562	2.4011318447417415e-16
puf60b	2.68253	2.565032177891912e-16
tacc1	3.08015	2.6058246190984984e-16
smarcc1a	3.24835	2.6746808870775555e-16
ndufa7	1.71323	2.6764301697068054e-16
mrpl11	1.60456	2.8413700098667686e-16
rbbp9	2.02581	3.432323117266408e-16
nop56	0.852392	3.4753048036664723e-16
smarca2	5.68841	3.5080778272695654e-16
rab1ab	1.1568	3.5504461847609704e-16
znf207b	27.4771	3.646241998639915e-16
znf593	27.419	3.646241998639915e-16
npepl1	3.62389	3.691869082103611e-16
slc37a2	0.847108	3.9354872463828163e-16
pak2a	3.57141	4.005581615389867e-16
vegfab	1.29282	4.087581872820975e-16
ptpn3	1.6358	4.0973830498516664e-16
chmp6b	2.54169	4.482934889296419e-16
dhdhl	0.878681	4.517199860098875e-16
skap2	1.56595	4.563623581810762e-16
llph	2.54254	4.608513575617481e-16
ctbp1	3.24634	4.915937451082387e-16
ube2l3b	1.30102	5.32387305862947e-16
pdia6	2.79452	5.39483351560658e-16
rac2	1.28728	5.806552497023904e-16
icmt	27.3325	5.83051378114326e-16
nedd8l	27.3116	5.83051378114326e-16
g6pd	27.5653	5.83051378114326e-16
zgc:85777	27.5223	5.83051378114326e-16
phb2b	27.4029	5.83051378114326e-16
rbm22	2.79895	5.908138098589313e-16
zgc:112982	2.898	6.041525774494869e-16
smarcb1a	2.36411	6.310428909674875e-16
prpf40a	2.64534	6.452768726915715e-16
tmem59	1.02791	6.632638359443138e-16
ap1b1	2.39494	6.814501671722481e-16
zranb2	2.79457	7.160510643461451e-16
taf3	2.09832	7.165170507628993e-16
utrn	1.1877	7.810342524548119e-16
ndufa3	1.05685	8.385119340303335e-16
nmt1a	4.40814	8.540291028504755e-16
ecm1b	0.856555	8.597600919324392e-16
napab	1.08642	8.832486537464041e-16
si:dkey-112a7.4	27.3128	9.307327287650106e-16
mrps25	3.03494	9.357612126772245e-16
hif1ab	1.48325	9.843303339596482e-16
atp6v0ca	0.853423	1.0438796920887411e-15
jag1a	3.51939	1.05267486896588e-15
mrps11	2.0146	1.0930351299733602e-15
degs2	0.89881	1.1410355155489183e-15
stim1a	2.07203	1.1442308428003845e-15
slc15a2	2.59295	1.2686692948592935e-15
fnta	2.50515	1.3087375970574341e-15
usp5	7.0536	1.4224883923094511e-15
gpc4	5.40678	1.4270699893118927e-15
erbb2	27.5696	1.4831387640152175e-15
rpe	27.3339	1.4831387640152175e-15
clint1a	1.8852	1.5430204495569472e-15
rad23b	1.50972	1.598436140873757e-15
rab41	4.72835	1.658645301762095e-15
naa20	1.3153	1.7240315317912754e-15
mrps21	2.10194	1.8724685412709595e-15
emc3	3.35464	1.999122655094447e-15
slc7a8a	2.83516	2.158886993681074e-15
bcl2a	1.34598	2.1630356375961737e-15
kpna3	3.4879	2.184790470796815e-15
timm8a	3.32081	2.351150986272908e-15
ndufv1	1.38676	2.3556645156481566e-15
smarcad1a	27.5082	2.3576929693638753e-15
slc25a28	27.4332	2.3576929693638753e-15
emc7	1.64861	2.5837645602518758e-15
pard3ab	1.66083	2.6838244974568117e-15
cnih1	3.24866	2.758297235881127e-15
psma6b	1.4572	3.0862054874955344e-15
enpep	2.37352	3.1184077707017763e-15
leo1	2.35137	3.2319924067834956e-15
dek	2.38035	3.238171743331053e-15
pafah1b1b	2.97191	3.493614868495589e-15
hcfc1b	3.02007	3.512907761881077e-15
copg2	2.69857	3.512907761881077e-15
nucb2a	27.4209	3.73647362535249e-15
sumo1	1.61224	3.778545888523704e-15
ildr1b	1.47021	4.002654011268643e-15
slc9a3r1a	4.05229	4.03404216372268e-15
ndufb8	0.742793	4.113969878204001e-15
phf20b	6.75351	4.209631771294026e-15
pold3	4.73198	4.26773079718962e-15
cstf2	2.67383	4.322975637364442e-15
epb41l5	4.51002	4.4777905532038785e-15
ndufa2	1.3102	4.589506399793566e-15
cox15	4.42456	4.88757119498945e-15
ptp4a2a	2.12411	4.994628885792064e-15
st14a	1.12561	5.907119202762209e-15
ssbp1	3.39534	6.084424692630155e-15
cops4	2.36721	6.30384980816987e-15
pgam1a	0.889921	7.0245602709761466e-15
psmd4a	2.01164	7.165592615682754e-15
ptk7a	2.76904	7.420268722319611e-15
gins2	6.75099	7.882190164142607e-15
snrnp40	4.77069	8.070440108791065e-15
a1cf	1.17618	8.078924802193716e-15
elmo1	3.64176	8.08742118541064e-15
pdk2a	4.11421	8.388325750686485e-15
sptlc1	4.68517	8.692998642355922e-15
sae1	4.2102	8.922602574717169e-15
hbae5	27.8916	9.298608565750477e-15
si:ch211-243g18.2	1.54114	9.316135685629299e-15
psmg1	2.09035	1.0142193493733317e-14
sf1	1.65423	1.0182450788539225e-14
cmtm6	1.42483	1.038143690942951e-14
sf3b3	2.58417	1.0531567628454111e-14
bmp16	1.37572	1.0719432534085703e-14
ankhd1	2.18962	1.0865342899711014e-14
zgc:123103	0.583467	1.1026949846905925e-14
si:dkey-7j14.6	0.802424	1.1841187994322431e-14
march8	1.22471	1.1902905568865287e-14
psmc1b	2.20283	1.203466803592389e-14
slc39a7	4.51309	1.2289641908366386e-14
pkp3a	1.59273	1.2967846721649316e-14
chtopa	1.76406	1.3143860237318517e-14
tmem176l.1	1.31107	1.4223185321213517e-14
snrnp200	27.3564	1.4548128114767436e-14
zfr	27.3603	1.4548128114767436e-14
ugp2b	27.254	1.4548128114767436e-14
ubxn1	1.92208	1.4830905454857825e-14
pwp1	3.63669	1.5891539471207523e-14
tcta	2.36964	1.609992618102661e-14
chrac1	3.7114	1.7040855165070933e-14
rltgr	0.954894	1.8102965592945895e-14
nifk	2.43122	1.8196738798182595e-14
dnmt3ba	7.06885	1.869509222211639e-14
sept8a	2.21897	1.932596010004783e-14
ciapin1	6.08255	1.971621122556174e-14
cyp2k16	3.50213	2.0122505631257487e-14
rbm5	1.32413	2.024324866157956e-14
magi1b	0.867526	2.17284978335993e-14
nolc1	2.5392	2.1867721573813985e-14
tmco1	27.1807	2.2693183820369777e-14
wee1	27.4826	2.2693183820369777e-14
rad51	27.5447	2.2693183820369777e-14
prkcdb	27.356	2.2693183820369777e-14
oxsr1a	3.50093	2.314080532737184e-14
zgc:77748	0.992618	2.6099019027697014e-14
pinx1	1.59012	2.860360217709329e-14
rbm39b	3.03142	3.035936074656756e-14
gpatch8	1.40402	3.0930169074256634e-14
dnajc7	1.45815	3.1731345522338346e-14
fam133b	1.91528	3.199885435647223e-14
cdk6	2.79752	3.369055942917681e-14
ppp3ccb	1.88383	3.4323996996059614e-14
arhgap1	3.91438	3.4323996996059614e-14
bbx	7.85247	3.503958340573937e-14
ckmt1	27.4467	3.533456759217275e-14
ldhba	0.998327	3.5544858926761594e-14
npm1b	4.15529	3.59612476890062e-14
kpnb1	1.34396	3.630830347159055e-14
cops2	1.88283	3.6420171069353576e-14
tsc22d3	0.948855	3.751382765963712e-14
sdhb	1.02309	3.945996265168599e-14
si:dkey-287g12.6	2.94011	4.126039513277099e-14
zmat2	1.19769	4.47866568605289e-14
tnpo2	4.44613	4.6864060130878186e-14
mrps7	2.29834	4.7565022149922945e-14
acin1b	2.03228	4.900718876967985e-14
rca2.1	0.879259	5.1569177204076465e-14
pola1	5.47067	5.2530772593324184e-14
elf2b	8.1814	5.286295139684614e-14
usp6nl	3.28882	5.369567698405334e-14
pin1	0.988305	5.377286563112066e-14
csrp1a	0.996625	5.439874755451704e-14
nudt4a	27.3336	5.4754688774169206e-14
ddb2	27.3189	5.4754688774169206e-14
caprin1a	6.57705	5.602391485334798e-14
rnaseka	1.26502	5.6377905944115806e-14
lamtor4	1.46732	5.694132961264251e-14
phf3	3.29954	5.704631234656231e-14
psmd6	2.09686	5.982714611497581e-14
slc25a3b	0.76248	6.642158473966315e-14
selenbp1	5.31701	6.823154775434435e-14
clns1a	2.45234	7.173726067166063e-14
gabarapl2	0.818841	7.192706454551689e-14
ccnd1	2.64749	7.499546685202257e-14
polr2h	5.75551	7.684896292896797e-14
ppil1	3.21797	7.933830615009744e-14
si:dkey-19e4.5	3.73174	7.951589447425849e-14
arl14ep	2.47505	8.253609214610886e-14
tnrc6c1	1.26301	8.372595908008238e-14
pes	7.80129	8.442146466326902e-14
clip2	27.3136	8.459504074152378e-14
mrpl51	27.1894	8.459504074152378e-14
dnajc5gb	2.70719	8.55727692260074e-14
tsr2	2.20739	8.579873244498126e-14
cnot6a	1.5283	9.5504780258256e-14
srsf6b	1.86735	9.968010180790311e-14
slirp	1.62079	1.0127525303728692e-13
kdm5ba	10.1665	1.0195025214151259e-13
nktr	2.62553	1.028358047867952e-13
luc7l3	1.542	1.0456451820804691e-13
mapk12a	3.91762	1.0647349736133767e-13
psmg2	1.48374	1.0769960678698497e-13
srp19	1.88453	1.1248882095042532e-13
mrpl13	2.40022	1.1687747671949815e-13
ppm1g	1.53366	1.289943603270373e-13
mrps16	27.1897	1.3030750277461409e-13
cd2bp2	27.2125	1.3030750277461409e-13
eif4eb	27.2285	1.3030750277461409e-13
mrpl47	27.2563	1.3030750277461409e-13
polr2c	27.101	1.3030750277461409e-13
cavin2a	27.1638	1.3030750277461409e-13
hsdl2	1.31544	1.3548717064844513e-13
snrnp27	1.59571	1.5318526097655355e-13
acmsd	0.88259	1.5352506437052055e-13
actn4	1.15682	1.6041151793448823e-13
eif2s1a	1.96759	1.61023502906766e-13
brdt	8.50214	1.6247683469792704e-13
drg2	1.84918	1.6472827043778394e-13
tmx2b	4.17714	1.682112435010973e-13
pds5a	7.46929	1.710845722492353e-13
mprip	1.26225	1.7658579544879144e-13
snx3	1.28605	1.7683615855797763e-13
arhgef12b	3.23109	1.8677486276945348e-13
pold1	7.91222	1.985192843814836e-13
vps26b	27.2056	2.0012152147726656e-13
tmem54a	27.172	2.0012152147726656e-13
tmem106a	27.1882	2.0012152147726656e-13
msh2	27.5465	2.0012152147726656e-13
mapre1a	2.55715	2.0523292085996785e-13
rps19bp1	2.6816	2.0864447466202247e-13
slbp	3.68127	2.121959164371254e-13
drg1	4.03548	2.16406377790905e-13
timm9	2.28712	2.214873474779062e-13
zgc:174356	2.92806	2.308128355420406e-13
si:ch73-31d8.2	1.3053	2.3848044781448877e-13
ap1m2	1.09335	2.4119126214214187e-13
gskip	1.85688	2.668900289366517e-13
cyp2ad3	2.05874	2.767157106332396e-13
msh6	3.81248	2.875767220372272e-13
mpzl2b	1.60924	2.9106485076376684e-13
uqcc3	8.39212	2.919348389442328e-13
pbx4	2.39873	3.161960038929386e-13
atp6ap2	1.80168	3.231357698002295e-13
prim2	4.20157	3.231357698002295e-13
lin37	2.50402	3.4741540113461066e-13
arhgef10la	3.46021	3.5494901704511114e-13
fat1a	2.17633	3.6493014175169726e-13
cul1a	9.52992	3.7006500521598203e-13
cdc42ep5	2.31854	4.1371645287732585e-13
cox6b1	0.783953	4.2034831443517875e-13
wdr5	3.81302	4.645966335025509e-13
ech1	27.2457	4.709226265404071e-13
gnl3	3.05794	4.713958618779753e-13
rb1	4.68629	4.978360441642536e-13
ttpa	2.31609	5.000917771325799e-13
shmt1	0.991976	5.124678941621959e-13
fbxw11b	6.03974	5.39693340129995e-13
parp3	3.6244	5.597602442762129e-13
tgfbr2b	1.65132	5.660318828235985e-13
zgc:158263	2.52935	5.902724148873501e-13
ptbp1a	1.37525	6.558478712545082e-13
ppp3r1b	1.73742	7.145596329851469e-13
dctn5	2.28568	7.183345531103665e-13
mrps26	27.135	7.198890967055772e-13
prkar1aa	1.53202	7.211670105355959e-13
pdcd11	3.32445	7.255399995103063e-13
parp2	6.64345	7.647399697493563e-13
hadhab	2.84238	8.151301430491839e-13
hiat1a	1.6219	8.386983160540702e-13
rnf121	7.69903	8.401832705613499e-13
parvaa	2.33314	8.671444073139126e-13
nenf	2.25764	8.715651040868435e-13
ddr1	1.6317	8.792119655899117e-13
hnrpkl	2.13724	8.855531024795473e-13
phax	3.6358	8.964368848205921e-13
fgg	0.426203	8.987186005528175e-13
tmbim4	1.1351	8.989173223885427e-13
etfb	0.812187	9.008571594604826e-13
txndc5	3.21942	9.158141019085315e-13
palm3	1.33377	9.272695879708602e-13
srsf10b	1.95254	9.27834284345997e-13
ube2d1a	6.71248	9.46884331980444e-13
ilk	2.42865	9.806086420615398e-13
arl6ip6	2.20768	9.926404627764376e-13
ing5b	5.29597	1.0052054492192499e-12
zgc:194392	4.99238	1.0563427766123918e-12
susd6	1.17853	1.0622988291562305e-12
chchd1	3.29484	1.075314969134815e-12
cyb5r1	27.1633	1.0880683070621606e-12
rapgef2	0.888665	1.1302039419169367e-12
prkd2	1.94427	1.1422757775036758e-12
dicer1	2.60664	1.1491507731920044e-12
idi1	5.30167	1.1672505747396231e-12
ddx42	2.49327	1.1856304745652485e-12
mff	2.40273	1.1868083281311675e-12
wipf2a	1.71753	1.192569426506261e-12
pdcd10a	2.79058	1.1942142423331774e-12
ugt5b4	3.80305	1.1958616070998217e-12
echs1	0.967183	1.205178548326751e-12
lin52	2.65018	1.2227339318965422e-12
ddx61	0.689794	1.2655982105338431e-12
sept8b	3.33185	1.2756538370803364e-12
snx5	2.44384	1.3223701159712744e-12
dpp3	8.37647	1.3498711984896765e-12
si:dkey-222f8.3	1.71391	1.3731808530937913e-12
arih1	2.46807	1.3734892482034742e-12
taf10	2.34854	1.3865144422590476e-12
si:ch211-140m22.7	2.30755	1.5334261962410846e-12
ube2f	2.32818	1.547346277537685e-12
atp6v1ba	8.71287	1.5551737253265486e-12
manf	27.251	1.6406672414611906e-12
rab8b	27.2385	1.6406672414611906e-12
supt6h	1.92769	1.6702907869786191e-12
slmapa	1.59285	1.6725859316141987e-12
lyrm9	3.87849	1.7154656611286944e-12
tmigd1	3.19817	1.7389701705688568e-12
sox11a	0.714562	1.7648135514005948e-12
tprb	3.09444	1.845204679725884e-12
rgs8	1.94521	1.8830588353935522e-12
glyr1	2.56029	1.8830588353935522e-12
f10	0.778151	1.919776176574054e-12
sdc2	1.13942	1.957943338533383e-12
srsf6a	1.71863	2.04976783148861e-12
crtap	1.71411	2.1949153319053125e-12
u2af2a	2.95455	2.2257038047458594e-12
dync1li2	3.11351	2.26000414865325e-12
alyref	0.74575	2.26000414865325e-12
hlfa	1.48191	2.4160729193997404e-12
bnip4	27.1114	2.4693248734111147e-12
lpcat3	27.1714	2.4693248734111147e-12
mettl7a	26.9707	2.4693248734111147e-12
ccdc12	27.1046	2.4693248734111147e-12
fgd4a	3.18007	2.742655490825332e-12
chka	3.29868	2.8288146097807295e-12
c1d	2.21562	2.8531381549085583e-12
gdpd3a	2.43916	3.0126010775070266e-12
cand1	3.44442	3.0604033561361503e-12
ppp2r1bb	2.74124	3.168311312509007e-12
fip1l1b	2.93304	3.291128768674705e-12
mthfs	0.992797	3.3055799184997798e-12
rab5aa	0.95605	3.354138530151134e-12
seh1l	2.94711	3.4585867735674535e-12
ccdc85cb	1.26725	3.484269494587748e-12
asf1ba	5.84357	3.514117316176617e-12
smim7	2.86296	3.520218794586773e-12
bccip	0.884906	3.5329928179789013e-12
chmp4c	27.0785	3.721233849672089e-12
ola1	0.676992	3.761573892667846e-12
lnx2b	1.08097	3.806645639396926e-12
esrp2	6.49832	3.866791529304906e-12
atp6v0b	2.47726	3.8998555623360875e-12
pagr1	2.74653	3.974898150529547e-12
tufm	2.05407	4.037653139937276e-12
apobb.1	0.47703	4.152636889964861e-12
unc50	2.18301	4.365007219489892e-12
tmem131	9.96873	4.4438119906325315e-12
pfn2	0.734174	4.5410422883290506e-12
sart1	2.02134	5.0133332039385484e-12
bcap31	1.94269	5.51514174745854e-12
znhit1	2.36793	5.537060259614714e-12
rbm19	27.2416	5.5878351496058575e-12
atf1	27.1168	5.5878351496058575e-12
coq9	27.0703	5.5878351496058575e-12
hpf1	27.1799	5.5878351496058575e-12
mrps24	1.55387	5.775302367929005e-12
txn2	1.72902	5.901048631736763e-12
ptpn13	0.649658	6.140896018542036e-12
gins1	5.85907	6.206854607027889e-12
zgc:56525	1.86377	6.600212327544744e-12
gusb	3.31449	6.69344126246263e-12
gtf2f1	2.11178	7.073660401725028e-12
yipf6	2.1249	7.28926264747025e-12
cat	0.517696	7.318090056174396e-12
mrps34	2.45854	7.347030772040185e-12
rtf1	0.972897	7.376085235560204e-12
itga3a	2.10652	7.388730610998292e-12
atp1a1a.4	2.05218	7.756702416097392e-12
zgc:158343	27.2494	8.369618082258197e-12
lbr	4.18549	8.566465610594479e-12
exoc1	2.12664	8.568373309682877e-12
cd151l	1.3027	8.98387692554148e-12
ccni	0.667358	9.059501880079949e-12
amotl2a	2.49218	9.396814775981167e-12
cd2ap	1.60244	9.460413519290065e-12
ppp2r2d	1.4929	9.469537897998059e-12
nt5c2b	2.3696	9.556255451785979e-12
acadvl	1.83191	1.1025824044709717e-11
ssb	1.74423	1.1028267099539085e-11
ap3d1	3.11361	1.105519525863754e-11
nos1apa-1	4.75372	1.1057650173250348e-11
dtymk	4.13354	1.1406969679902398e-11
mef2d	4.05847	1.2134790811162795e-11
npepps	27.174	1.2491629087888193e-11
bub3	2.33601	1.2656620796404022e-11
ccdc167	2.09605	1.3158699777764675e-11
chmp5b	0.7717	1.3416028697757293e-11
ing4	3.43616	1.3488330859101586e-11
zgc:162613	5.86309	1.3681320831312662e-11
cdk9	8.87112	1.5062475979862998e-11
pdcd5	1.33142	1.536754325397184e-11
ivd	3.79022	1.5632699205250935e-11
hsbp1a	1.91788	1.5664869017092776e-11
gng7	7.64556	1.591752603669186e-11
zgc:55558	7.638	1.593272908282126e-11
dhrs12	1.40338	1.6689916244753508e-11
cbx1b	5.35871	1.744144192596161e-11
aktip	3.84848	1.7586413450628473e-11
otub1b	2.9923	1.8079967731561013e-11
idh3g	27.055	1.855863319922827e-11
rabif	27.0132	1.855863319922827e-11
pgrmc2	27.0609	1.855863319922827e-11
zc4h2	26.9635	1.855863319922827e-11
hmgb1b	1.53145	1.892333274580666e-11
tmod2	2.48487	1.9290791781183147e-11
zc3h18	3.55891	1.933742669624622e-11
shbg	5.78547	1.9519242764790314e-11
nr1h5	0.925387	2.0428199036793057e-11
uxs1	2.85922	2.206143686477158e-11
trip12	7.27558	2.2300819929106406e-11
ehmt1b	2.86548	2.2444385261066512e-11
zgc:158464	4.82224	2.2878759094601687e-11
gabarapa	0.793824	2.4089368211992288e-11
sf3a3	2.75471	2.436803217344197e-11
ralab	2.19287	2.5011101713914695e-11
ruvbl1	3.80033	2.6971043711572337e-11
znf318	2.79796	2.7503229729195762e-11
bcl7bb	26.9018	2.7503229729195762e-11
aifm1	27.2094	2.7503229729195762e-11
phrf1	2.55455	2.8463793361681627e-11
ccdc124	1.34483	2.908166205104133e-11
plod1a	3.34073	2.9943922036827946e-11
xrcc6	5.66215	3.04759383569925e-11
vdac1	0.807058	3.1503895925244393e-11
crebbpa	4.18865	3.200509682753204e-11
cnot1	3.70438	3.3504950326173635e-11
gdpd5b	2.16975	3.5086308597720833e-11
srsf4	1.78505	3.570771127476794e-11
map3k5	2.81084	3.7095225409745166e-11
brd3a	1.78143	3.951468794654299e-11
cldn12	1.92794	3.996730293599158e-11
pcf11	1.97693	4.016371860506952e-11
psmd10	27.1142	4.069684816901659e-11
rbm28	1.47221	4.2426427619639034e-11
ppp4cb	0.995244	4.254273319366025e-11
mrps14	1.09156	4.518593712085532e-11
zgc:112265	0.735741	4.5195797846740364e-11
grap2a	2.3732	4.561364543401638e-11
ipo7	0.99235	4.567282440643596e-11
ss18	2.2527	4.71668847293134e-11
naa15a	3.06527	4.792840027342237e-11
mgmt	3.49676	4.83883616735821e-11
bxdc2	2.02189	4.845108403489826e-11
rpsa	0.452557	4.859423564945168e-11
zgc:56235	4.40648	4.859423564945168e-11
dlg3	3.63717	4.9744782632096827e-11
nfybb	7.83213	5.08378892755604e-11
lyrm7	7.09306	5.2141042239508926e-11
ptp4a1	1.02491	5.248994271282062e-11
birc6	5.01614	5.612936984150456e-11
tollip	1.73682	5.7524081725970543e-11
map3k7	2.21252	5.759843777950237e-11
znf576.2	2.17475	5.949488398658849e-11
otud5b	27.1076	5.973890576492757e-11
gstt1a	27.418	5.973890576492757e-11
exosc6	26.9479	5.973890576492757e-11
fam168b	27.0911	5.973890576492757e-11
asf1bb	3.37134	6.040925625443741e-11
syap1	1.32421	6.040925625443741e-11
zswim5	2.93655	6.208514615095483e-11
ndufa6	0.615508	7.046015515335567e-11
ankrd10b	1.30697	7.105519031458357e-11
psmd11b	3.36721	7.605857933964158e-11
wtap	1.60765	7.768774924274977e-11
polr3h	2.71396	7.84539425796525e-11
tmed7	0.682683	7.939661145916786e-11
sept15	3.9431	7.961169963739617e-11
top2b	1.82678	8.694415270304527e-11
zgc:77486-1	27.0895	8.786192147045266e-11
tmem33	2.9582	9.264557409941468e-11
fn1b	0.555906	9.266572650536272e-11
mbnl2	1.33679	9.321254569508463e-11
cnn3b	4.46814	9.553824547168477e-11
ccdc85b	0.963435	9.705852328772672e-11
psen1	3.23074	9.756167982093561e-11
odc1	1.60169	9.865884752249288e-11
mtdhb	2.81889	9.913508577770339e-11
ccnd2a	1.63014	9.978985930249339e-11
glud1b	0.816331	1.0180726757668662e-10
casp8ap2	4.39486	1.019735481105535e-10
rnaseh2c	4.9042	1.0261043748700683e-10
uri1	1.98031	1.0827846960815629e-10
gipc1	1.88683	1.1270735969916679e-10
pgm1	1.18935	1.1465625293070069e-10
polr3glb	3.41616	1.1676151698044644e-10
znf330	2.01611	1.221302941493794e-10
cfh	1.25168	1.2215685495752603e-10
acot13	26.9195	1.2845483572495025e-10
gpx1a	27.0311	1.2845483572495025e-10
plekhg2	27.2858	1.2845483572495025e-10
tspan7	1.24321	1.320553275227108e-10
myo1ea	0.993798	1.3264234874422784e-10
ergic2	5.17483	1.3426597417896335e-10
myo18ab	2.5023	1.3851135220842297e-10
tmem30aa	2.41872	1.3886389666942693e-10
igfals	2.09902	1.3987291297458394e-10
gadd45ab	5.78719	1.402968807775181e-10
add3a	0.586654	1.404753565655614e-10
prdx5	1.2029	1.4075286411459807e-10
cyp51	5.4382	1.4870312755247648e-10
tia1	3.89943	1.4925793745864653e-10
pak2b	2.34194	1.504990688744154e-10
fkbp3	0.752317	1.536767687025173e-10
dnpep	3.34622	1.5484534306214581e-10
shank3a	2.09545	1.5844535144253e-10
nabp1a	1.37679	1.6161737050949078e-10
ranbp3b	2.25425	1.629020240196265e-10
tp53i11b	2.20221	1.6419668633151788e-10
dpp7	3.39114	1.7422969890960794e-10
tes	3.6853	1.7955872626186054e-10
ndufaf3	1.15155	1.831836634435098e-10
pls3	2.42435	1.8476480988033311e-10
si:ch211-270n8.1	27.6158	1.8679061080145875e-10
naa50	26.912	1.8679061080145875e-10
slc43a2b	1.76423	1.9185034188476683e-10
arcn1b	2.38645	1.992536503666047e-10
tp53bp2a	3.07331	2.040030551549958e-10
strn3	1.25146	2.0411853905983572e-10
hsd17b12b	2.11318	2.060915118964015e-10
zgc:112962	4.76734	2.0678335674798283e-10
polr2k	3.0554	2.140040565552015e-10
hadhaa	2.10907	2.165690616690853e-10
eif3c	0.617368	2.165690616690853e-10
hm13	2.4198	2.1972676466281747e-10
med11	1.38034	2.1982269977339543e-10
idh3a	2.01148	2.1982269977339543e-10
zgc:162698	1.89178	2.2125093585102232e-10
anapc13	2.24176	2.226108884968156e-10
rcc2	8.41321	2.2429061146666873e-10
nomo	3.76762	2.2449569904405743e-10
rnasel3	1.01659	2.2579677891515667e-10
rab35b	1.71642	2.3529419334198413e-10
ube2g1a	6.96633	2.3649223298639434e-10
tjp2a	2.12869	2.599640765749755e-10
myo10	5.16271	2.640137246231865e-10
chmp2bb	0.847387	2.6812507415003166e-10
si:dkey-240h12.4	1.74207	2.6967303963407355e-10
polr2i	26.8167	2.708200279688895e-10
zgc:158868	26.9783	2.708200279688895e-10
aurkaip1	2.59346	2.80608610807576e-10
scpep1	2.96536	2.8685046915763604e-10
znf346	3.35058	2.944462653031699e-10
pepd	1.82388	3.0739460752201423e-10
cttnbp2nlb	0.961115	3.258753292251391e-10
sox5	0.855205	3.345954890598842e-10
si:dkeyp-113d7.1	3.19176	3.3466817242526906e-10
metap1	3.83386	3.472609898982687e-10
hibadhb	4.58665	3.634743482452601e-10
aoc2	8.31613	3.8888237463654355e-10
rap1ab	27.0105	3.9370372433315914e-10
trappc2l	26.839	3.9370372433315914e-10
si:dkey-16l2.20	27.0181	3.9370372433315914e-10
ndc1	3.27171	4.0143053090321026e-10
pdcd6ip	1.11343	4.300172205048794e-10
ssr4	0.564873	4.3649235774528233e-10
srsf1b	2.10318	4.692787481268998e-10
stxbp3	2.34317	4.827232793048811e-10
golt1bb	2.48261	4.889698671319489e-10
gcdha	3.00686	4.909161652411099e-10
eci1	1.47815	4.959096427987211e-10
morc2	3.53579	4.961228291519902e-10
srcap	1.93585	4.961228291519902e-10
stat2	4.45899	5.018531633014075e-10
sf3b4	5.48713	5.092101251740061e-10
rnf13	2.08114	5.115845923349771e-10
mzt2b	2.6576	5.178427758078639e-10
zdhhc21	2.81753	5.254288407841848e-10
timp2a	2.52634	5.336691391801902e-10
commd4	3.06157	5.42405365447831e-10
si:ch211-218c6.8	3.04488	5.430771962645617e-10
fam177a1	1.60624	5.56874615126748e-10
rorab	4.79558	5.583242228931565e-10
rab18b	1.92968	5.61496069682156e-10
polr1d	26.8841	5.682089546663145e-10
swap70b	26.9352	5.682089546663145e-10
ptgesl	26.8954	5.682089546663145e-10
pdcd10b	1.40726	5.757313035206365e-10
ap2b1	2.2029	5.857376685543426e-10
eif4e2rs1	2.32873	6.028438902401693e-10
sap30bp	2.70602	6.116451466884523e-10
tmem94	4.85336	6.324909255405054e-10
apoa4a	7.30818	6.77059536255855e-10
cacybp	0.874604	6.838972338141467e-10
timm17a	1.56943	6.882313096283754e-10
chchd3a	1.56084	6.909509018976389e-10
ash1l	1.18088	7.090415476341264e-10
si:dkey-250d21.1	1.81735	7.132898726758253e-10
rps4x	0.491324	7.202412467564581e-10
mrps10	1.22619	7.203963225805988e-10
fzd8a	1.02304	7.395814925639059e-10
ybx1	0.509672	7.761393112212285e-10
pafah1b3-1	8.40848	7.924776792343565e-10
ppp6c	1.71409	8.088787443909102e-10
chaf1b	7.11953	8.375788010171942e-10
trappc6b	3.84873	8.630032461468084e-10
atad5a	3.63725	9.156307912517077e-10
setd2	2.05334	9.167521432572786e-10
aifm2	2.69837	9.34717038294586e-10
enpp6	2.98799	9.691928289364993e-10
ppp5c	2.51592	9.732005303568869e-10
smim20	1.95443	9.82947967567155e-10
sorl1	0.827008	1.023839020868204e-09
cotl1	0.356289	1.0842024475745176e-09
fbxl6	2.02855	1.0844331975551655e-09
pam16	1.23643	1.0985787210485842e-09
igsf5b	1.6679	1.1095510808667002e-09
cst3	0.635908	1.1319563932842277e-09
smarca5	2.83614	1.1390479786272394e-09
ube2d3	1.45529	1.147335749476838e-09
arpp19a	26.9772	1.178351466151228e-09
arid4a	1.35326	1.2085668614717377e-09
pdia4	2.40442	1.2722906620240975e-09
ddx18	3.02466	1.2734116566529419e-09
sav1	2.43232	1.284368628780024e-09
rbm4.2	0.875281	1.2949850100473424e-09
tcf3b	5.66536	1.3017675064521384e-09
commd8	2.28389	1.3050925986179593e-09
cpvl	2.11075	1.3062427497431791e-09
triap1	2.55886	1.3454825223516842e-09
srp54	1.40976	1.3480167382459457e-09
chpt1	1.27614	1.3550709613853924e-09
faf2	1.59811	1.4206280069823696e-09
chmp1b	0.611431	1.4361678196492974e-09
cab39l	1.48198	1.528782840144889e-09
park7	1.54073	1.6212850648842623e-09
stard9	2.33959	1.6264851178919705e-09
map1lc3b	1.39797	1.633872003242143e-09
rbm7	2.83541	1.6494918139864155e-09
si:dkey-9i23.15	2.35059	1.6847266028867114e-09
sap30l	0.746262	1.6850826439120627e-09
rnf40	26.923	1.686153187772113e-09
chtf8	27.0709	1.686153187772113e-09
lysmd2	26.8766	1.686153187772113e-09
rbm4.1	2.86783	1.689312986016027e-09
timm10	2.72508	1.7276695058983116e-09
gstk1	0.692661	1.7821767074152696e-09
cisd2	2.94434	1.8310660751224965e-09
taok1a	2.7486	1.8314535988666714e-09
vangl2	5.6521	1.8599742186514178e-09
dbn1	1.20168	1.88205999117156e-09
shroom2a	1.03119	1.955500029253415e-09
fcho2	2.0135	1.9688983658385144e-09
alox12	2.83421	2.0348531510117433e-09
pdcd6	0.660282	2.0373022058646095e-09
smad2	1.59875	2.0757951376761933e-09
chordc1b	2.34581	2.126202387860517e-09
rnf183	1.15148	2.151567323845707e-09
bcam	0.768041	2.2401513452250354e-09
[truncated: 3,016 more rows]
