# Supplementary material for: Cholangiocytes contribute to hepatocyte regeneration after partial liver injury during growth spurt in zebrafish
Source: Nat Commun. 2025 Jun 6;16:5260. doi: 10.1038/s41467-025-60334-y (PMC12144294; doi:10.1038/s41467-025-60334-y)
Supplement: Supplementary file 4 — Supplementary Data 2 [file 41467_2025_60334_MOESM4_ESM.xlsx]

## Sheet: Larvae_IHD_Intermediate_DEGs
names	log2foldchange	FDR
rpl13a	13.0116	5.300772493521977e-195
rps27a	12.8312	5.300772493521977e-195
rpl36a	34.5576	1.7681718152918292e-194
rpl39	14.1954	1.7681718152918292e-194
rps13	11.087	1.7681718152918292e-194
rpl32	34.5925	6.412170450287414e-193
rps3a	34.3907	6.412170450287414e-193
rps15	34.2814	4.1327658582782404e-192
rpl21	12.0645	4.1327658582782404e-192
rps12	10.937	4.1327658582782404e-192
rpl12	34.4191	2.2752369999184597e-191
rpl30	34.2662	1.5468432154524423e-190
hspa8	5.90613	4.0375696154111073e-190
rpl10a	8.40698	6.6663614964912155e-190
rpl10	13.4732	9.613831584737906e-190
ptmaa	33.5072	2.289397064022484e-186
aqp8a.1	34.7244	2.289397064022484e-186
actb1	33.915	1.1213694587826077e-184
rpl5b	8.11094	1.945607520542858e-180
si:dkey-96g2.1	4.99384	3.320975522549319e-177
btf3	10.2917	7.276413667209284e-172
zgc:153867	32.7312	7.44334488552151e-165
epcam	9.09088	1.5659853615630754e-162
sec61g	8.36654	8.94974049666619e-161
clic2	31.9639	1.9009021496583755e-151
gstm.3	7.8739	5.272960192874217e-148
cd63	31.777	4.214266729731236e-146
basp1	31.1051	4.219742937532319e-143
zgc:198329	31.5604	1.3014371462944514e-141
si:ch211-107o10.3	6.54833	4.236290834413467e-140
mgst1.2	31.3133	2.1275374192285407e-139
notch3	4.3235	1.1460751394321774e-136
si:ch73-281n10.2	31.0987	1.8262780153596972e-136
hnrnpa0l-1	31.3872	9.649982828289055e-136
tpm4a	6.43762	2.3555119726131264e-135
jupa	8.52707	7.381508037643061e-135
spint2	30.8587	5.716034702146134e-130
gatm	6.24066	2.0477899446134056e-129
rps29	1.80935	3.3950513292153054e-129
cdh1	2.86389	2.897643875348695e-127
sb:cb1058	30.8366	4.7256471467093566e-125
cfl1	2.64587	5.6215052486828e-125
icn	3.92743	1.807506996632384e-123
cav1	4.41529	4.254271504939337e-123
cldn2	3.43363	4.234511201512055e-121
gsta.1	9.52104	9.855337627321706e-120
cx30.3	30.9199	1.499359627193575e-119
pof1b	30.5937	1.499359627193575e-119
calm3a	5.48688	2.4900269610287e-119
h3f3b.1	3.35534	1.0879514015549168e-118
xrcc5	10.5041	6.239417787865001e-118
fkbp1aa	3.12848	1.8325354478528193e-115
sall1a	30.4366	3.7145755740308785e-112
eif4a1b	30.5206	3.7145755740308785e-112
serf2	4.67828	8.329121424854777e-112
cox6a1	3.45236	3.665852208123386e-111
adh8b	8.13888	1.5869599828608658e-109
si:ch211-212k18.7	8.05233	2.075834343477235e-108
si:dkey-56m19.5	10.269	2.6043443603011364e-107
glud1a	30.4114	6.151717624980004e-107
arpc4l	30.3915	1.1885953710369401e-105
ywhaba	3.43561	2.0466489148534585e-105
ssr3	30.2715	5.121527073865782e-105
aldh9a1a.1	11.2566	7.474812229143604e-105
si:dkey-262k9.2	3.36587	9.939219105831317e-105
cdc42l	30.3216	2.170227107208572e-104
rpl38	1.65619	2.77353672805823e-104
sox9b	4.62406	1.089368328620692e-103
frmd4ba	6.17823	1.2390129123098817e-103
enc1	3.28465	1.1760156971350322e-101
arpc1a	3.44743	1.442063048001685e-100
hmgn7	3.6062	1.888997950484364e-98
myh9a	2.86345	1.7778088097062239e-97
snrpf	30.188	7.092204360552699e-97
ccng1	7.2557	9.939447631811354e-97
msmo1	5.33223	2.492968160510791e-96
ppp1caa	30.0336	1.1671578371558499e-95
spink4	5.28488	1.0024356386714896e-94
pnrc2	3.04862	1.0283329461758514e-94
hnrnpaba	2.78664	1.7222585028587278e-94
kalrnb	30.1142	1.8519682271939164e-94
nrarpa	30.4128	1.8519682271939164e-94
cst14a.2	3.80077	1.1209280020031102e-93
hmgn2	2.8537	1.18340833490091e-93
si:ch73-1a9.3	2.95813	1.205390930894266e-92
zgc:92161	4.92837	4.556976498131757e-92
sh3bgrl	29.8408	1.9076948649676455e-91
smad3a	9.14856	5.986724557944855e-91
sypl2a	30.0002	2.966133525409335e-90
calm2a	3.49039	3.4115894563061702e-90
h3f3c	3.64629	3.4755471557069694e-90
ndrg2	3.17106	3.8846695006316023e-88
dab2ipb	3.79132	4.501251333955298e-88
ppp2cb	29.9294	6.562355187480529e-88
mylk5	3.31661	2.7380001507742037e-87
kctd12.2	4.64319	5.757424114424381e-87
ndufb9	29.8894	9.598047469891568e-87
ywhabb	2.99815	1.3423483991500128e-85
cryl1	30.0071	1.3795296810173684e-85
ywhae1	29.8434	5.217188164070078e-85
krt8	1.63049	5.838498826527639e-85
tmsb4x	1.23466	2.7528457971374556e-84
sdcbp2	29.7084	7.245929092310199e-84
metrn	6.71343	7.812590034214812e-84
ywhabl	2.52584	7.83948864644198e-84
meis1b	4.1701	1.1788474747812694e-83
atp2b4	4.40277	1.617102622136275e-83
entpd8	2.61233	1.648245697086761e-83
capza1b	29.8378	2.5822687109623502e-83
hmgb1a	6.16714	3.1688131272837306e-83
her9	9.93103	5.243149551328618e-83
cd9b	2.00032	8.613734770018046e-82
uqcrq	12.1572	1.6106245716250853e-81
arpc3	3.04086	1.9889727816547912e-81
acin1a	9.87155	2.2912522989998287e-81
gmnn	2.63128	1.3258199981791362e-80
tpm3	2.73386	2.4579304481248868e-80
eif1axb	9.13972	4.284415325902992e-80
idh1	29.7754	6.145874258677213e-80
gdi2	4.09451	6.629003042383436e-80
lrrfip1a	8.3594	8.935832886122585e-80
ctdsp2	7.76447	1.711708139668356e-79
cox8a	3.25324	2.2006572874814086e-79
dynll1	3.20245	4.940245360700268e-79
sgk1	2.87221	5.408346206004487e-79
cobll1a	3.137	6.835372645288974e-79
calm3b	3.23734	7.25136862283592e-79
si:rp71-17i16.6	29.8723	7.598847965324631e-79
si:ch211-202f5.3	29.5862	9.741196814593736e-78
zgc:162944	29.7434	9.741196814593736e-78
myl12.1	2.18963	1.1468701675305705e-77
hint1	29.725	3.4208096066124292e-77
cldn15lb	2.02044	3.478505393887717e-77
ndfip1	11.5817	4.274506930561188e-77
pfn1	2.25661	5.181720926250952e-77
abracl	3.76043	2.098929202890242e-76
pmp22a	29.7478	4.191508718257405e-76
fxyd1	2.34319	6.522697050169068e-76
pfn2l	3.21823	2.7192399620978476e-75
hist2h2l	29.8086	5.108963893564355e-75
ddt	29.5512	1.7665881906388024e-74
ndufa1	29.5613	2.121432002576777e-73
marcksl1b	2.34776	5.331245875971986e-73
gng5	2.87254	6.085145751726917e-73
ywhaz	2.55404	2.754136429677659e-72
prdx6	4.04815	3.013038538341095e-72
si:ch211-137i24.10	2.0806	3.2919858736489846e-72
tma7	2.77692	1.2589574638560724e-71
sult6b1	3.52341	4.507128456004669e-71
abcc2	3.3613	7.363468333031314e-71
xirp2a	2.50344	1.0538299841122452e-70
p4hb	6.59776	2.1399550315814523e-70
sept6	3.06869	3.242005163578608e-70
eif3ea	2.65375	4.1198567426745436e-70
hmgb2b	3.31024	5.518453309807238e-70
snrpd1	3.87991	7.447313277371348e-70
gnb1b	2.37172	2.1960868838278622e-69
f11r.1	2.50798	3.103649254707922e-69
tmed10	29.4847	3.355436259863426e-69
id2a	2.33494	5.105160647544476e-69
cgnb	2.66744	8.149190243955961e-69
ndufa8	29.4384	1.099919525501803e-68
alcama	3.10274	1.1501006911544187e-68
ppiab	1.27148	1.2118317635554765e-68
syncrip	2.69044	1.8013661243421912e-68
hnf1ba	29.5478	3.5540796669470227e-68
ndufb4	29.3142	3.5540796669470227e-68
zgc:113142	2.59094	6.8437309982090736e-68
cxadr	29.5625	1.1610184712680259e-67
tpm2	2.93752	1.3211823536307277e-67
sept10	3.42736	1.5774282000034518e-67
ywhaqb	2.48342	1.8548650131764113e-67
pgrmc1	2.06988	2.065995568379698e-67
fkbp2	3.34065	3.534157097689098e-67
si:ch73-234b20.5	2.93667	6.442305099972122e-67
slc38a5b	2.84908	6.906024766415484e-67
hmgb3a	3.86611	7.237328579205119e-67
fscn1a	4.7657	1.3735413728516435e-65
lipf	3.13558	1.7804983420272251e-65
mtdha	6.05368	2.5238163501555034e-65
rtn4a	8.477	6.9471272421010816e-65
mgll	2.74292	7.018915637727898e-65
blnk	2.90439	7.648621324172498e-65
mphosph8	29.5157	1.2448853759856713e-64
rpl29	1.39508	1.3800845586561487e-64
hmgb2a	2.40119	2.0263516578028617e-64
prdx2	1.58415	2.0373406792101286e-64
adh5	6.21799	3.052011461637532e-64
psma3	3.37409	3.361900631296342e-64
llgl2	4.17308	4.602599246514277e-64
si:dkey-204f11.64	3.0995	8.54134388369778e-64
cox17	4.01937	8.588251834127736e-64
anp32a	3.02783	1.1150177462668265e-63
gdpd2	2.65961	1.4814541306665567e-63
prkar2aa	3.25626	3.313511343017513e-63
snrpd2	29.4572	3.7562182235906393e-63
cbx3a	3.50233	4.840943526607538e-63
sesn1	2.53742	6.3249514663706446e-62
cbx1a	29.3729	1.1443342876388835e-61
ppap2d	4.64048	1.1443342876388835e-61
actr2a	3.81854	1.820669466762317e-61
ube2v1	2.85735	1.8373400243798346e-61
eif5a2	2.78278	2.397251117676905e-61
snrpe	3.6866	2.3989249049299448e-61
ube2na	29.3779	3.483221609608947e-61
aldh2.2	4.53913	6.514078750814438e-61
zgc:86896	4.13077	8.327967165813531e-61
sub1a	2.80215	1.5750546540100466e-60
ndufs7	6.04969	1.645656661370904e-60
gnb1a	2.34275	4.5858122312466495e-60
dsc2l	2.98911	5.103176836095341e-60
capns1a	3.08891	5.578129475152365e-60
hp1bp3	3.92586	5.649478227870838e-60
arhgdia	2.35746	5.783523335772418e-60
btk	4.87364	1.1349133823170917e-59
rap1b	2.70806	1.1757062733368884e-59
tax1bp3	4.07269	6.002650166521676e-59
kng1	8.62746	9.25485273908258e-59
sri	3.66285	1.0797458379471454e-58
cox7c	2.04057	1.158514651126029e-58
atp6v0e1	2.76687	1.5474860270121729e-58
mtpn	3.3268	1.5783100121020717e-58
ctnnb1	2.57092	2.915163075055098e-58
ckba	2.06168	3.083390756104996e-58
hypk	4.19576	1.7548286806823787e-57
cldn7b	4.54554	1.9554174998800845e-57
mgst3b	2.08891	1.959514344918412e-57
asah1b	7.7297	3.9076002736355257e-57
rbp2b	9.4445	5.0104074583822895e-57
ctnnd1	2.44155	6.728277563365124e-57
capns1b	2.61421	3.348797094949391e-56
naa10	29.0598	6.088909024472482e-56
khdrbs1a	1.7613	6.374558335437438e-56
arpc5a	4.91833	7.921206778533795e-56
nucks1a	3.97893	8.321254531052434e-56
tspo	2.51215	9.365533602069094e-56
si:dkey-13a21.4	4.58242	9.80458025249233e-56
flii	3.17807	1.2548404810659313e-55
psma5	29.2654	1.7435979675526722e-55
polr2l	29.2204	5.097452567450665e-55
clic1	3.78785	5.483134761556422e-55
pgd	10.7016	6.535492962189692e-55
psmb1	2.87217	6.647688760475145e-55
rbp2a	8.8369	7.248809527773763e-55
ppiaa	1.06294	1.0073990523019834e-54
si:dkey-167k11.5	6.26885	1.2633109614816386e-54
dad1	2.15362	2.6010337139125343e-54
ugt8	5.87452	3.733460353705732e-54
itsn2b	2.83933	3.7503700864440365e-54
ezra	2.39326	4.3646374163987834e-54
traf4a	29.2146	1.1938474104038902e-53
ndufa12	28.9611	1.1938474104038902e-53
cpne1	2.70629	1.575054112646186e-53
si:ch211-156j16.1	7.72499	1.9926868363412162e-53
anp32b	3.18545	2.428755536360408e-53
zgc:163080	29.0272	3.382969929219376e-53
emd	29.0708	3.382969929219376e-53
sec11a	8.05278	3.927578679764058e-53
cbx5	3.92167	4.468411540925193e-53
tuba8l4	1.89506	7.8219163923692725e-53
plscr3b	4.58568	1.4984629838315791e-52
smim15	9.14262	1.677239047064223e-52
si:ch73-46j18.5	2.0886	2.301927866263653e-52
fabp3	1.47594	2.3073109059590176e-52
atrx	29.2347	2.6906771900108984e-52
hnrnpa0a	6.15005	2.8992551953577122e-52
rhoaa	2.40769	3.388055131655068e-52
stau2	4.54306	4.043946583050092e-52
snrpb	2.46799	4.251871006038534e-52
nucks1b	2.99753	4.4064187535957435e-52
vcp	6.62467	4.648432353374837e-52
atp6v1g1	7.32491	7.212965311745449e-52
arpc2	1.85051	9.276188744700015e-52
pdlim2	2.09841	9.339864063027987e-52
zgc:193541	1.77752	1.8991314933933738e-51
clic5b	3.21233	3.6916157466419863e-51
atf4b	29.1151	5.852569310223716e-51
taf15	3.72501	1.0108466374810798e-50
myl9b	1.77241	4.655082786133787e-50
sap18	4.67632	5.422258738157865e-50
cav2	1.86241	9.690027007511697e-50
srsf5a	1.90216	1.0536634884479693e-49
ndufb5	28.9681	1.2427329917956462e-49
lrrc17	3.60811	1.74463331783464e-49
ppp1r9bb	3.30887	2.0547388222391956e-49
anxa11b	2.65633	3.1221902538666392e-49
cib1	28.8647	3.3871930996264517e-49
emc6	28.849	3.3871930996264517e-49
hdlbpa	1.83307	3.545185204565056e-49
hsbp1b	2.40426	3.592390378577627e-49
prdx3	28.9128	9.219537358225638e-49
rab11a	6.17498	9.910366878895405e-49
eif4bb	6.41816	1.5258991930186307e-48
eif5a	1.56294	2.064598706922882e-48
iqgap2	2.53509	3.790071824169289e-48
kpna4	3.01946	4.22722625895712e-48
sumo3a	2.80679	4.4365039515851606e-48
snrpg	4.34563	4.606734332808582e-48
asph	4.61932	4.865807744327601e-48
etf1b	28.9991	6.722056856932609e-48
oaz2a	4.93969	7.416151288334259e-48
slc20a2	3.01474	8.304350068578139e-48
apoba	2.1092	1.389207066833916e-47
uqcrc1	28.9301	1.8058438078607662e-47
si:dkeyp-72e1.6	2.88705	2.1049999911201027e-47
psmb3	2.89073	2.222636297337318e-47
hspa9	4.62938	2.5326531102519265e-47
slc51a	2.21139	2.9349416954867636e-47
cbln17	3.12732	3.3900427954363317e-47
eef1g	1.01522	3.690495698890847e-47
magoh	28.7866	4.76354259318829e-47
gapdhs	1.97471	4.785669386819355e-47
fabp2	8.69522	1.0219874027598197e-46
sytl4	2.59978	1.2641893445385032e-46
plekha1a	28.9578	1.2652669982414886e-46
psme1	28.9028	1.2652669982414886e-46
her2	3.12018	2.3734423860792838e-46
eif3ba	1.94523	3.597027364328745e-46
nos1apa	2.45601	8.75468996332836e-46
her6	7.51327	1.2767476098329853e-45
cox4i1l	3.34544	1.5239500530534314e-45
rell1	2.50043	2.0363669439852497e-45
clta	7.81388	2.2387868655891723e-45
pabpc1a	1.31237	2.8909705897478115e-45
reep5	2.51196	3.4448383954835675e-45
capza1a	2.58593	4.7475512676285834e-45
dspa	1.98753	5.342875158739324e-45
gstp1	1.94242	8.44722922256331e-45
fam32a	9.60045	8.833823470895842e-45
slc3a2a	9.36664	9.252205729190494e-45
csnk1a1	2.51586	9.815973521112272e-45
aldoaa	1.87175	1.461769510407557e-44
crip1	1.84428	2.148573901755421e-44
edf1	1.57094	2.690198802187549e-44
ubl3a	4.14738	2.8532808087811903e-44
cct4	1.94459	3.481342172843701e-44
lgals3b	2.33924	3.7282377981874693e-44
sh3bgrl3	2.24656	4.0232202187602236e-44
polr2f	5.3761	4.952508799086993e-44
eif2s2	1.91971	8.573965241967962e-44
prr13	1.73488	8.604861626950421e-44
seta	2.17131	1.0116480733890971e-43
klc4	3.51403	1.1046992738121476e-43
jpt1b	1.9767	1.774000577546154e-43
lasp1	2.33586	1.8844199204434718e-43
rpl4	1.16933	2.682244063188926e-43
pbdc1	28.7076	2.6946576562189393e-43
denr	3.31039	3.4893440261633935e-43
cct5	1.89537	4.217238536070182e-43
chd4b	4.23797	4.3582313572481076e-43
si:ch211-288g17.3	3.68502	4.369600083474437e-43
tbca	2.42746	4.593850076616046e-43
pomp	2.20671	6.032669021385839e-43
sdhc	28.7043	6.8161540332708554e-43
mrps36	28.7526	6.8161540332708554e-43
dynlt3	2.89052	8.666414354959854e-43
gstm.1	2.40792	1.1548298406785879e-42
anxa3b	29.0654	1.7335525214557796e-42
taf12	28.7578	1.7335525214557796e-42
morf4l1	28.7994	1.7335525214557796e-42
krt94	2.48832	2.757495310159036e-42
setb	2.04398	3.138982917363552e-42
cxcl20	1.66562	3.2075681984521736e-42
ostc	2.73874	3.4455208550114996e-42
si:ch211-248a14.8	7.04822	3.925569220181109e-42
rsl1d1	28.7829	4.379419306306753e-42
prdx4	1.951	4.399777770468148e-42
lsm4	2.90549	5.6430284426002156e-42
npm1a	2.79085	1.2603722238824521e-41
rpl8	0.805506	1.303164191452496e-41
paip2b	1.98944	1.5176294930642924e-41
capgb	7.0903	1.5352790751256234e-41
banf1	3.1277	1.5531406499800812e-41
daam1a	1.84145	2.0265541500527278e-41
ap2m1a	2.61121	2.466599416486533e-41
pdap1a	10.624	3.5244658945110033e-41
ube2l3a	3.84803	4.548501179642414e-41
cdc42	2.37954	5.808848757581888e-41
fdx1	28.7375	6.91147090537813e-41
tanc1b	3.0143	8.815842920359675e-41
cox5ab	1.71297	9.076721201760083e-41
st3gal7	2.17134	9.652952354918559e-41
smc1al	3.28451	1.2328157987187823e-40
psmd7	3.20182	1.3862453544193088e-40
eif4ebp2	2.44126	1.5786194895816504e-40
c5	1.65814	2.2705745632406558e-40
rbx1	1.77271	4.2537920527721055e-40
ddx39ab	4.07018	4.370166947782637e-40
eef2b	1.17739	9.67999880208373e-40
capn1a	2.94561	1.091285863538102e-39
camk2g2	3.61369	1.1112617981384475e-39
cnbpa	1.99719	1.6589953294041322e-39
si:dkey-67c22.2	4.74012	2.0532056600677843e-39
pcdh2g28	28.9382	2.592411795284361e-39
tpi1b	1.6741	2.6936569653894314e-39
ppt1	2.94242	3.2206857727494555e-39
hdac1	3.29828	3.673763384810662e-39
srsf1a	9.08443	3.988770440714907e-39
rab11fip1a	1.92176	5.5872003580243264e-39
ddost	3.38804	6.328056306362663e-39
cltca	8.26612	6.694980771866957e-39
ptenb	2.65833	7.618222960523671e-39
csnk2b	2.46307	7.784738082421454e-39
ost4	3.21246	7.784738082421454e-39
ap1s3b	1.97304	9.560312930356871e-39
nccrp1	28.5775	1.5266982815314577e-38
spcs1	2.16239	2.308591279797473e-38
srsf7a	8.2939	2.726433805411361e-38
si:ch211-191j22.3	2.62135	3.2163459697971523e-38
pfdn5	28.6761	3.7005056622660426e-38
taf13	28.639	3.7005056622660426e-38
lsm7	3.21288	4.2903250854937844e-38
fa2h	1.64263	4.314044716577347e-38
metap2b	3.60463	4.778545761345377e-38
eif3s6ip	1.98436	5.105535159445994e-38
dido1	2.86792	6.750006925871771e-38
tjp1a	2.10153	6.903899901616412e-38
skp1	1.76112	7.754434822868648e-38
pcna	3.34099	7.804678857109951e-38
serpinc1	29.0234	8.839014457990122e-38
pa2g4b	28.7119	8.839014457990122e-38
zgc:154142	2.92118	9.291442251947206e-38
efhd2	1.83762	1.3973502224660386e-37
nr5a2	1.76464	1.5179214319291214e-37
arpin	4.77144	1.7072718172597076e-37
ddx39aa	3.06095	2.7179975094167898e-37
ppib	1.34086	2.869677196261169e-37
sub1b	5.53969	5.449448832705089e-37
calml4a	3.26205	5.8608320778706455e-37
csde1	1.66678	6.14611067236152e-37
serinc2	2.02291	6.22046888041668e-37
zfyve21	2.83701	7.081736405635016e-37
atox1	1.94141	7.221098549980604e-37
hnrnpa0b	1.68442	7.32893725082206e-37
ndufab1b	2.06302	7.557327798793151e-37
mcm6	5.29705	8.149620001986589e-37
calr3a	2.63024	8.380000551497198e-37
psma8	2.01316	8.47348782314302e-37
zfp36l2	2.93186	8.75372946031356e-37
rac1a	2.97705	9.688743813927979e-37
id1	2.11837	1.2596000535413643e-36
spen	4.33352	1.2665434396716817e-36
dlst	5.07565	1.600682216757071e-36
adssl	5.20245	1.6154910993386338e-36
rbp4	1.43448	1.7383170554273117e-36
myzap	28.7777	2.814560140542374e-36
zgc:175088	2.6849	3.072984931568031e-36
mcm5	6.79638	4.266057820119998e-36
txndc9	8.68455	5.168416878091235e-36
krtcap2	2.10886	5.3228594087058034e-36
lsm8	5.18938	6.078006803585171e-36
si:ch73-86n18.1	4.48442	6.22497818799269e-36
zgc:110339	1.79061	7.172961044839077e-36
srgap2	2.69224	8.166098776204125e-36
eif4h	2.85306	8.317246144057423e-36
arpc4	3.47453	9.415693342407815e-36
ywhah	2.69747	1.2086348120825607e-35
tmed2	1.90882	1.2411641853277906e-35
nkap	28.5293	1.5536361848838304e-35
dbi	1.37887	1.80529199407822e-35
dhrs13a.1	2.32533	2.213665760521311e-35
flot1b	2.91838	3.0611395535540577e-35
rbpms2a	2.57158	3.1259195160235085e-35
ugt2a4	28.6038	3.636552991194862e-35
vasnb	3.19801	4.2300078469986934e-35
abcf1	2.88122	7.437442681952292e-35
crp2	4.8378	8.383005848054024e-35
nop10	2.56745	9.84100576374569e-35
myo1cb	3.36201	1.0305841122553006e-34
lgals3a	1.85527	1.1729445812845304e-34
copz1	2.82287	1.5327211854978934e-34
nr2f1a	2.97023	1.692715831977459e-34
stra6l	2.13628	1.7933153559978536e-34
canx	2.22099	1.8030155861564492e-34
tspan15	28.5606	1.9554250690383817e-34
psmc6	28.4987	1.9554250690383817e-34
rpa3	5.14583	2.1168471774904534e-34
ier5	9.63463	2.6370801609328616e-34
tmem50a	2.14777	2.790874548293216e-34
tmem258	1.425	4.272583680854002e-34
psma4	1.97833	5.641289858729892e-34
ftr82	1.42878	1.00147416807253e-33
csnk2a1	28.4394	1.0424967929913046e-33
idh2	2.13594	1.5888610251067616e-33
zgc:91910	2.38903	2.2410592105121077e-33
dap	28.4885	2.3868194542206575e-33
ndufs4	28.37	2.3868194542206575e-33
vamp3	1.9309	3.195118309223813e-33
vaspb	2.66337	3.5375832341993534e-33
bsg	1.42232	7.387723060387847e-33
ran	1.30176	1.4119936544645332e-32
sptssa	2.56899	1.4921889216075706e-32
lsm6	3.08566	1.7857935248021756e-32
golga7	2.67377	2.3319446009293555e-32
dhrs1	28.4891	2.818662435480272e-32
tln1	2.1956	3.0676746036718835e-32
btbd10b	5.84437	3.3240050115849417e-32
cct6a	1.51383	3.629963522852807e-32
si:dkey-33c12.4	3.96368	5.173331834215917e-32
psmd13	3.3299	5.173331834215917e-32
p2rx1	5.40205	5.697338754068963e-32
ehf	7.6331	6.445409084970496e-32
spcs2	2.59328	7.861988722507596e-32
cyp3c1	1.6343	8.055321107579799e-32
pkma	1.51322	8.189272949229757e-32
ap1s1	3.53021	9.874175750436828e-32
ier3ip1	2.48824	1.0509238974909143e-31
tefa	4.55036	1.1059827861182972e-31
akap13	28.575	1.400327896269077e-31
cab39l1	28.4176	1.400327896269077e-31
psmb2	1.88671	1.7344865142060293e-31
errfi1a	2.22457	1.7540988998841242e-31
snrpd3l	3.06971	2.1147610925092656e-31
gmfb	4.52052	2.3049313751042172e-31
glrx	1.72653	2.3129740859931747e-31
jak1	5.19848	3.295739930643882e-31
gadd45ga	9.77108	4.07006791210012e-31
phf5a	7.35456	4.668149837309651e-31
zgc:174863	2.75688	6.260043991782556e-31
brk1	2.16472	6.657765724487701e-31
psmb5	28.4784	6.895682638289463e-31
chchd2	28.4661	6.895682638289463e-31
ywhaqa	1.57555	1.0061338568279476e-30
ptbp1b	7.8694	1.1461382675843725e-30
znf706	1.99453	1.1589458558817287e-30
sf3b6	1.81749	1.4445316950982537e-30
foxp4	1.33238	1.4793809497793093e-30
azin1b	28.7221	1.5139764683243841e-30
si:dkey-286j15.1	28.3844	1.5139764683243841e-30
uchl3	28.4287	1.5139764683243841e-30
onecut1	2.2729	1.5360910511162299e-30
copb2	6.89836	1.538810012829754e-30
gamt	1.48711	1.6207001615415092e-30
gtf2f2a	3.20738	1.9285972539975897e-30
itpk1a	1.91147	1.9884941287051963e-30
srsf3b	1.95078	2.8088063604518282e-30
dnajc9	8.50174	3.1939575185872104e-30
dpm2	28.3364	3.309782148295631e-30
ifi30	28.4469	3.309782148295631e-30
cct8	2.10464	3.326863666790172e-30
mif	1.59732	3.346865085997081e-30
znf609b	4.26481	3.6449686037249485e-30
stxbp6	2.26206	3.824840166444727e-30
vapal	2.30619	4.013527229104635e-30
sumo3b	4.65066	4.034253308515165e-30
rbm8a	1.5285	4.048264304923075e-30
gnai2a	2.01087	4.07605410622586e-30
abi1a	2.10873	4.083339244716284e-30
ppp2r1ba	3.39088	5.3834110618323205e-30
eif5b	2.93082	5.8661883359062664e-30
golgb1	1.97274	6.0318320923976534e-30
pacsin3	2.30511	8.526064843645549e-30
yap1	5.56651	1.0835338654172723e-29
grb10a	1.58766	1.2091668419224638e-29
nr2f2	2.33333	1.3526351358350446e-29
ska2	2.9609	1.5294976636029113e-29
tprg1	28.2106	1.5567187495746286e-29
coa3a	2.66847	1.567325541319079e-29
rbm39a	2.41458	1.5806438454526804e-29
tmem176l.3a	3.576	1.661990761259682e-29
si:dkey-238d18.4	2.87426	1.6958034733741551e-29
u2af2b	2.44021	2.0255379896479526e-29
rpn1	3.03693	2.2482933609826297e-29
arhgef1b	2.13119	2.2635979697342607e-29
myclb	4.10691	2.397682407528249e-29
hnrnpabb	1.59849	2.920248913554861e-29
ndufb2	1.62051	2.93765924221525e-29
abcd3a	28.3905	3.3341631652260046e-29
srrm2	28.2896	3.3341631652260046e-29
tmem45b	2.47093	3.359618445949749e-29
snu13b	2.97273	3.5787771770070114e-29
pnn	3.08439	3.621084443852803e-29
uqcrfs1	1.58368	3.8158263187135933e-29
wdr83os	2.24281	3.8801796052640226e-29
srsf2a	1.84219	3.91629358936559e-29
nansa	9.61257	4.2418200674816186e-29
grb2b	1.7339	4.6934480328606415e-29
aplp2	1.55329	6.62729303259366e-29
hmgcs1	6.3058	6.800122615016674e-29
si:ch1073-429i10.3	1.52247	7.283335541927484e-29
rbbp4	4.42407	8.035620702765111e-29
calm1a	1.3537	9.492135275158841e-29
stmn1a	5.3912	9.908850082549472e-29
api5	3.96003	1.0074907470839253e-28
mcm3	6.86518	1.1493916233056907e-28
aldh7a1	2.05768	1.188982480455129e-28
si:ch73-204p21.2	3.51143	1.2689339617716074e-28
mcm4	4.18334	1.3420425953082131e-28
emc2	7.93078	1.433379588919281e-28
sf3b5	3.03944	1.6133873153409245e-28
nop58	2.67872	1.7400644153997977e-28
rhoac	2.03472	1.7880630314725229e-28
psma1	1.41817	1.8695804179616995e-28
smndc1	3.59014	2.5726321126347256e-28
pam	1.32163	3.1249461698889674e-28
psmc4	3.36359	3.472205470004755e-28
aldh6a1	1.34269	3.5966796552521975e-28
eif4ebp1	2.62921	4.653535399562992e-28
hnrnpa1b	1.56393	4.653535399562992e-28
tubb2b	1.47657	5.722447347793639e-28
ndufa4l	1.13405	5.869350788389069e-28
bcas2	2.65421	5.903859963995761e-28
tjp2b	1.63211	5.9918447623092415e-28
psmb4	2.24188	6.773984287838601e-28
ndufab1a	2.83728	7.954467150224452e-28
si:ch211-286b5.5	1.96255	8.419898002333718e-28
pitpnbl	10.5257	8.656444214493886e-28
cd164	3.03783	8.714302841922606e-28
aspdh	1.94701	8.922909127066032e-28
ahnak	2.40367	9.818371888907037e-28
pnisr	8.93666	9.972266803138583e-28
ilf2	3.28386	1.0469824378304567e-27
pdia3	1.2955	1.0824585489069692e-27
ctnna1	2.04655	1.1784866947239098e-27
map2k6	3.1977	1.2085889922459096e-27
hspd1	1.82487	1.3414292348704364e-27
hsp90b1	2.46697	1.4380329349043165e-27
arl6ip1	6.89022	1.5291665380984633e-27
rps28	0.595793	1.6860238428245885e-27
gpx4b	1.33845	1.8203549488373303e-27
schip1	5.08941	2.0213858549968317e-27
perp	1.42085	2.036478888134983e-27
tmem147	2.33726	2.4015272633528518e-27
ilf3b	3.05295	2.502388014763631e-27
cct3	1.66253	2.6438065125459623e-27
vdac3	1.32469	2.7459441867140488e-27
slc3a1	4.89519	2.806634341141759e-27
cdc26	28.1682	3.0366215649070642e-27
mcm2	2.97047	3.354402164406309e-27
hnrnpd	6.24828	3.36050049465278e-27
slc25a24	3.25719	3.885015002007838e-27
mbpb	1.96014	4.057297490831892e-27
usp10	2.96048	4.3434215895586834e-27
pdha1a	8.63928	4.460421533629757e-27
eif2s1b	1.26112	4.9980857332104396e-27
ndufs5	1.51715	5.161328435965939e-27
ppp1cb	1.78772	5.640321798460789e-27
sowahd	28.2038	6.3426782015220934e-27
uqcr10	1.3375	6.85895191624638e-27
tcp1	1.46344	6.871436813058019e-27
rhocb	3.09165	7.209127271411609e-27
tomm7	1.44848	9.330754299625179e-27
si:ch211-66k16.27	8.10245	9.819279666404725e-27
fetub	1.25896	1.0601270832362049e-26
eif1axa	28.0843	1.3227318803255206e-26
egr1	5.10971	1.87639834798314e-26
srrm1	1.81237	2.1026690095368142e-26
cnbpb	1.21079	2.2471633938909553e-26
ptges3a	28.1616	2.7575600554721956e-26
amd1	28.4319	2.7575600554721956e-26
sdf4	28.2147	2.7575600554721956e-26
rpl3	0.702221	2.850873376908475e-26
psmb6	1.69219	3.175886239370995e-26
rhpn2	2.13146	3.6966190657064134e-26
zgc:153409	1.39745	3.785587965943924e-26
slc25a20	1.82617	3.9565788356426654e-26
msna	2.46135	4.237997326502034e-26
cobl	3.93297	5.017973367159661e-26
ranbp1	1.39927	5.207297295607926e-26
hmgcra	28.7746	5.678084246769931e-26
hells	28.5424	5.678084246769931e-26
cdh17	1.91873	6.146157935450166e-26
grinab	2.44185	6.37766964089831e-26
thrap3b	2.28087	6.643728744561593e-26
eif4g1a	1.98402	8.14030655530881e-26
pfdn4	1.62629	8.479192586463298e-26
coro1ca	3.93345	8.541010731113796e-26
nasp	5.10394	9.2642309011675e-26
top1l	1.98863	9.522615027672673e-26
ubtf	2.13488	1.1224630983258504e-25
tomm22	28.0954	1.1672508525150642e-25
rassf7b	1.26844	1.188607033467656e-25
bckdhbl	1.60242	1.3265381249850522e-25
cope	2.19463	1.3847595454993668e-25
abcb11b	2.34352	1.4291556105249295e-25
sod1	1.24948	1.4291556105249295e-25
gpia	1.70282	1.8653683186680792e-25
hadh	2.06351	1.8653683186680792e-25
anapc11	28.1129	2.392247588616642e-25
hnrnpc	28.1095	2.392247588616642e-25
psmd1	3.04303	2.9571910256753238e-25
rpl5a	0.87234	2.996988614394749e-25
lmnb2	3.61723	3.4226463557649425e-25
sgta	5.57499	3.4235389232993735e-25
psmd12	4.13312	3.4323583606382967e-25
glo1	1.59997	3.470479776900569e-25
tnks1bp1	1.24105	3.7694319913308094e-25
cct7	1.40718	4.0190309297789696e-25
gstr	1.20643	4.381585786729809e-25
gchfr	1.38674	4.406395963882185e-25
tardbpl	3.20045	4.573162480561781e-25
tbcb	28.1645	4.856789865304787e-25
ube2nb	2.86817	7.121637965909243e-25
ube2ib	2.12654	9.516854735655526e-25
cdca7b	6.48444	9.927444405338577e-25
tspan3a	28.1744	9.93008341503413e-25
pcbd1	1.22057	1.0793814916475085e-24
ube2d2	1.41529	1.174090148285993e-24
tomm6	2.19648	1.2006389251405074e-24
hkdc1	6.11601	1.2352869059039323e-24
hsp90ab1	0.679222	1.2728635823266233e-24
supt4h1	2.04333	1.3562342675725105e-24
stox2a	2.38107	1.4384365595713032e-24
arpc5b	4.701	1.457550696732746e-24
lsr	1.33527	1.594756863950678e-24
cnp	2.62039	1.5951954692015522e-24
yipf4	28.1201	2.0036527069962888e-24
cnn2	1.26536	2.3163098463677524e-24
s100u	1.59562	2.331024140186098e-24
mpp7a	4.41481	2.937522619043893e-24
si:ch211-156b7.4	8.23884	2.974071506297239e-24
mmgt1	4.97075	3.552387285533306e-24
tuba8l	1.16029	3.765816889574981e-24
sdha	2.24149	3.798228798902621e-24
bud31	1.65853	3.892043890793323e-24
commd7	28.0408	4.02551303202068e-24
lig1	28.4967	4.02551303202068e-24
thoc2	2.82229	4.041846806025903e-24
igf2bp3	5.73251	4.0490898685403416e-24
timm8b	4.21567	4.253478220082808e-24
appa	1.39821	4.447954149675541e-24
cox7a2a	1.39216	4.452580071840046e-24
fundc2	2.2232	4.603823070679546e-24
zfand3	2.01064	4.738721714698473e-24
emc10	2.09688	6.51803869952497e-24
eif4a3	1.78199	6.5739315447537975e-24
tardbp	6.71153	7.077231351252035e-24
srsf11	1.97558	7.399311996111438e-24
capn2a	4.36013	7.418113565570447e-24
ccdc25	2.73162	7.577569303119779e-24
ccdc47	2.12717	7.863119562430277e-24
tm9sf2	28.0941	8.014045192766783e-24
efnb2a	6.06578	8.52381991759477e-24
sdhaf4	2.98902	9.798665784174262e-24
zgc:193726	1.20312	1.0114023644163636e-23
zgc:100918	2.21725	1.013214355662262e-23
usf1l	4.78407	1.1575661024789483e-23
eif3s10	1.33919	1.3816914137248186e-23
suclg2	28.2824	1.5982576429190185e-23
cdca7a	28.7138	1.5982576429190185e-23
mrpl30	28.0034	1.5982576429190185e-23
cops8	27.8827	1.5982576429190185e-23
pllp	2.92777	1.7111869847032523e-23
arhgef18a	2.23602	1.7168002008228424e-23
rps6	0.70687	1.741746414661264e-23
snx6	2.92275	2.2078968521904537e-23
rps21	0.533046	2.588140527125363e-23
sf3a2	1.93277	2.594678196268418e-23
psma2	1.61773	2.7436537910818655e-23
wdr37	2.77579	2.837418929502518e-23
cox6c	1.16607	2.8699562731738367e-23
etfa	1.7695	3.107234817427505e-23
fbp1b	28.597	3.166157425814081e-23
tktb	1.47631	3.9846435124164116e-23
rbmx	2.44121	4.039122668122242e-23
ncor1	5.55561	4.182827090567875e-23
psenen	2.063	4.1902842064703996e-23
myo9b	1.33221	4.1946667145141505e-23
plekha7b	4.17444	5.233292232025638e-23
ewsr1b	1.73554	5.285202725525033e-23
mgst1.1	28.0935	6.26703349490727e-23
trmt112	28.0011	6.26703349490727e-23
foxa2	2.23842	6.422729865753766e-23
snx12	2.3914	7.451036358294824e-23
sdc4	1.27972	8.654829409438065e-23
tmem54b	2.62259	9.287634819177257e-23
sult2st2	2.21228	1.0261954639830011e-22
btf3l4	2.03459	1.1213896792426602e-22
gsto2	2.19417	1.1266621294308452e-22
anxa11a	1.33919	1.2053014507245417e-22
calr3b	3.20413	1.5213140114033197e-22
elovl2	1.66652	1.5920419199505747e-22
tjp3	1.18924	1.6720966434646024e-22
si:ch211-51e12.7	2.23501	1.8317657737590663e-22
ostf1	6.71354	2.1019527757969146e-22
atp6v1e1b	2.48915	2.1333469398459627e-22
eif3d	1.28264	2.367252433534162e-22
ablim1b	2.35121	2.4696623468726792e-22
hnrnpk	1.90429	2.6850469312466103e-22
eef1a1l1	0.471685	2.7290082689278683e-22
snrpc	3.16254	2.8613630238896024e-22
plekho2	2.64442	3.30867695026015e-22
decr2	7.42759	3.30867695026015e-22
hnf1bb	3.20624	3.552501971751671e-22
hnrnpl2	3.43656	3.8373914931752565e-22
eno3	1.06429	3.849695221307491e-22
rwdd1	2.59894	4.1658654963184155e-22
ap2s1	2.7349	4.727173755086208e-22
phlda2	28.5139	4.728667163842198e-22
ahsg2	1.2679	5.607265286381892e-22
txnipa	2.2022	6.351301084074866e-22
tia1l	4.77515	6.445188787929449e-22
pabpn1	1.33249	7.218187075830361e-22
sord	2.53668	7.823990452230614e-22
ccdc187	5.20256	8.288019058740522e-22
lrpap1	4.88055	8.51320803523234e-22
fam120c	1.92952	8.92781008194905e-22
atp6v0d1	27.89	9.176772653163764e-22
mrpl34	2.84047	9.727106169521377e-22
ppfibp1a	4.98143	1.1451149220987573e-21
ctdspla	1.69356	1.1752895800805219e-21
jpt2	1.9406	1.230583498473854e-21
serpinf2b	1.243	1.30695095610185e-21
blvrb	1.66791	1.354792690195753e-21
puf60a	2.88594	1.374677792996411e-21
eif4ebp3l	1.4612	1.4829339538377896e-21
cdc42se1	27.8989	1.777090479694637e-21
polr2d	2.24616	1.828901929068056e-21
cox14	1.92201	1.8902453853725086e-21
ptprjb.1	1.22943	1.8908582820218704e-21
trappc1	2.86177	1.9198856229777393e-21
cyfip1	4.12431	2.014043532618516e-21
si:dkey-28b4.7	1.39117	2.1459918504230013e-21
arpc1b	4.05786	2.1758096985363176e-21
akirin1	7.1393	2.2013529364737245e-21
ndufs3	1.74102	2.5086703392430655e-21
eif2s3	1.13232	2.672646768712002e-21
slc5a9	1.98407	3.0970412664384883e-21
psip1b	3.97629	3.2711939191824605e-21
diaph2	2.206	3.321141681444767e-21
ewsr1a	28.0489	3.400372690710585e-21
tm9sf3	28.0553	3.400372690710585e-21
mrpl54	27.8577	3.400372690710585e-21
pfdn1	1.45524	3.729409773846797e-21
chaf1a	7.34269	5.1317504923891966e-21
sf3b1	1.71957	5.6917843126091865e-21
lamtor2	2.44573	5.7176898696429625e-21
tmem30c	3.93274	5.9030983308089794e-21
mid1ip1l	1.20675	6.0264347714495546e-21
spcs3	1.32934	6.066617135963572e-21
sh3gl1b	2.75336	6.307303421262874e-21
cotl1	2.54478	6.815115296099041e-21
vps28	2.19304	6.918428186425888e-21
ndufa10	2.03032	8.072907433920223e-21
cnpy1	1.92051	9.119948183896873e-21
tram1	8.30556	9.225506145683162e-21
dctn3	2.41505	9.885399157630878e-21
psmc5	2.54454	1.0640251640043785e-20
rnf213a	1.82504	1.0834621888505458e-20
cox7b	1.03541	1.2372301011828095e-20
m6pr	3.72731	1.2462923923380737e-20
rgn	1.7934	1.2877105484025107e-20
soul5	6.35499	1.3905847744791465e-20
jam2a	3.16958	1.42829649760969e-20
mydgf	3.6267	1.5649315585597187e-20
rbms2a	2.15701	1.6241440329670237e-20
flot2a	2.88925	1.6926053666921443e-20
vapb	2.67055	1.8286878983858165e-20
ubap2b	7.5395	1.836935202219493e-20
snrnp70	2.44259	2.057260060165398e-20
pa2g4a	5.119	2.2767673909185396e-20
vps35	3.14436	2.3204712277753814e-20
csnk1g2b	4.66238	2.546529381914325e-20
bzw1a	1.80926	2.6865346479426945e-20
fdps	5.2947	2.9134574204538274e-20
mlf2	5.46618	2.946794792357726e-20
aco2	6.42198	3.497198962183779e-20
cops7a	3.94658	3.7270674658471766e-20
bsdc1	5.98712	3.906863632542802e-20
phb	2.41099	3.9324563380144504e-20
lsm3	2.06614	4.1079105762620383e-20
rab5c	1.91376	4.2238340760842095e-20
eif1ad	27.944	4.456292676009003e-20
baz1b	28.0423	4.456292676009003e-20
psmd8	3.38671	4.463951810918067e-20
serpinb1	1.20518	4.6246039840036403e-20
gnaia	4.18202	4.797553341089248e-20
kdelr2b	1.81035	4.862178787686465e-20
arglu1a	2.75096	5.075139594554716e-20
mrpl36	2.00122	5.182400847273843e-20
ndufb10	1.14296	5.2198621988557147e-20
rpl6	0.740102	5.3411242344411385e-20
arf2a	1.5168	5.917098123875019e-20
enc3	1.28656	6.282241189124304e-20
stx12	2.29292	7.627814458431597e-20
ip6k2a	1.28295	8.247672507385272e-20
ssrp1a	6.19766	8.577527299282849e-20
psmb7	1.40256	9.191874291633582e-20
itm2ba	0.998254	1.0094000158420154e-19
dynll2b	2.80207	1.0454033611177272e-19
knop1	2.64321	1.0543404507782915e-19
nudt21	3.72543	1.1038710597609906e-19
cdkn2aipnl	2.97248	1.1408776680156518e-19
idh3b	4.54946	1.179111164969558e-19
snrpa	3.04792	1.2394726740973228e-19
igf2a	1.22523	1.2637023548399122e-19
si:ch73-206d17.1	1.86747	1.34192852271468e-19
aip	2.12677	1.4019450023179768e-19
eml2	4.16572	1.643310219196487e-19
cnn3a	1.05347	1.7400149984248935e-19
cd81a	1.68938	1.8348872233655846e-19
tdo2a	10.7954	1.9212262669087263e-19
gtf2a2	10.3351	1.9212262669087263e-19
tm4sf4	0.914504	2.0095135611058263e-19
wasf2	1.99359	2.373087465892531e-19
degs2	1.25837	2.5087660332527977e-19
fen1	6.6662	2.5574248854918796e-19
pik3r2	3.63644	2.6228614278426824e-19
cmbl	1.22541	2.645071815582809e-19
npm3	2.58419	2.6728615011779186e-19
chmp4bb	1.85886	2.6810218638809293e-19
myh10	3.01853	2.868609791420761e-19
cpsf6	2.54536	3.1889711831805274e-19
scamp2	2.2784	3.8313898324230823e-19
csrp1a	1.71669	3.8353193359557525e-19
igf2bp1	8.43818	3.9594471592128936e-19
serbp1a	0.903177	4.112259188054374e-19
acp1	2.98893	4.113725948600856e-19
ncbp2	2.05681	4.362001056203372e-19
stag2b	3.77374	4.502970791969208e-19
coa6	1.54783	4.742635662152006e-19
ndufs6	1.57184	4.776160443559164e-19
si:ch211-210c8.7	1.86735	5.232398860055482e-19
skap1	27.8938	5.404752961774317e-19
ppp2r5eb	2.85548	5.703204412696768e-19
rad21a	2.09042	6.271866836600404e-19
tnrc6a	8.99727	6.956453468799498e-19
col18a1a	7.34687	7.398265356752599e-19
prkab1b	1.31822	7.712437109696915e-19
rps4x	0.632325	7.7821691894632175e-19
qkia	1.04505	8.375309171180496e-19
ctsa	2.57499	8.53557355568384e-19
cyc1	1.43299	8.693099843090487e-19
iqgap1	4.39211	8.730940817431614e-19
trnau1apb	2.49898	9.070850680986828e-19
smarca4a	3.18771	9.09221116165194e-19
anpepb	1.40404	9.914490980912293e-19
chd9	28.0269	9.970812742707588e-19
acox1	1.92197	1.0080766032370555e-18
st13	1.68295	1.011119861930407e-18
atp6v1ab	5.25385	1.0290656044092418e-18
rhoca	1.45723	1.1320997980872978e-18
psmc1a	7.77385	1.4244458873026776e-18
eif4g2b	1.89808	1.4669458844529823e-18
apex1	7.0343	1.4899164897059473e-18
pole4	4.00391	1.4963695853412286e-18
ube2v2	1.04368	1.6202781874579956e-18
sar1b	2.93727	1.8228804245119013e-18
tomm70a	27.7983	1.8228804245119013e-18
gal3st1a	28.0073	1.8228804245119013e-18
tnrc6b	27.9683	1.8228804245119013e-18
bbip1	27.7935	1.8228804245119013e-18
huwe1	27.9708	1.8228804245119013e-18
churc1	27.6723	1.8228804245119013e-18
gata6	1.58442	1.955241500213911e-18
eny2	2.86128	1.9662809324236166e-18
grhprb	7.22546	2.046136337925157e-18
uqcc2	2.59134	2.056333464384393e-18
ugt1a1	10.7232	2.229543128087703e-18
gcsha	9.38959	2.2444279369611686e-18
u2af1	1.66846	2.2444279369611686e-18
slc4a4b	4.19277	2.4499817998634896e-18
brms1la	3.89899	2.6144751996380243e-18
rac2	2.50219	2.649950010491385e-18
glrx3	3.21282	3.0375879495811547e-18
si:ch211-200p22.4	2.33974	3.1376640612093355e-18
eif3ha	1.01725	3.2537303131917677e-18
gabarapb	0.997173	3.315047544203586e-18
hspa4b	27.8814	3.31570719443831e-18
hcfc1a	27.8479	3.31570719443831e-18
mcfd2	27.9924	3.31570719443831e-18
mrps18c	27.565	3.31570719443831e-18
actr1	3.05559	3.4136748602841514e-18
dpy30	2.0433	3.435098568912248e-18
hadhb	1.68222	3.705679010771344e-18
snw1	2.3399	3.8200051354906295e-18
prkcsh	2.69294	3.871625530354042e-18
fbl	2.20131	4.593848587361746e-18
pbxip1b	2.26563	4.939653545992064e-18
elof1	2.11937	5.181636317839231e-18
ncor2	1.30064	5.438853963400792e-18
crk	27.7991	6.044743076887936e-18
tfg	27.7261	6.044743076887936e-18
pfdn2	27.8066	6.044743076887936e-18
ywhae2	5.44542	6.282848629297688e-18
itm2bb	1.0361	6.753933776753195e-18
sltm	1.96889	7.80531606496631e-18
ndufb3	1.06963	7.8996618766513e-18
esd	2.09263	8.368232296512518e-18
ap1ar	3.06493	8.458374613594752e-18
rer1	1.82738	9.20825998058929e-18
hexb	3.82611	9.693294680832959e-18
vdac2	0.925307	1.0757001581635486e-17
arf5	27.8057	1.0992173539140079e-17
larp1b	5.22186	1.1652047169894834e-17
vps29	1.47641	1.2454659951133207e-17
il20ra	3.22575	1.2596268024652649e-17
erlin1	2.25472	1.2895953777114814e-17
lman2	2.9496	1.3356200565088e-17
mapkapk2a	4.27476	1.3957532265150528e-17
purba	1.69742	1.4252560271136102e-17
gstt1b	3.77211	1.4368201279151455e-17
lsm12b	1.14557	1.4531314659450247e-17
afap1l2	3.0982	1.6927922824563e-17
anp32e	2.57397	1.7418171073549076e-17
fam120a	6.14087	1.7626724729347266e-17
dolpp1	2.56842	1.9944597063616533e-17
rab11ba	2.13224	2.0944730901640112e-17
uba1	2.20464	2.149473606183886e-17
itgb1b.1	2.86588	2.3288173632074706e-17
acadm	1.07601	2.3326808040734704e-17
psmd9	2.95712	2.3365523278626988e-17
prox1a	0.925492	2.3554030967128904e-17
ndufb6	1.26442	2.4663457637190806e-17
ktn1	2.23837	2.4663457637190806e-17
si:ch211-212k18.4	8.5948	2.583098605163747e-17
rsrc2	3.39654	2.62221943422523e-17
tpd52l2b	2.03641	2.6908890576543515e-17
serpinb1l1	2.45562	2.7032737407324056e-17
zgc:77439	0.996942	2.7032737407324056e-17
sept7b	3.03939	3.3282709903603244e-17
ugt5b2	3.15684	3.4830072496791866e-17
nudcd2	27.6637	3.555802538764452e-17
vps4b	1.98722	3.735154612172175e-17
nudc	2.32964	3.769901468937312e-17
nnt	4.35663	3.7881281104686073e-17
hnf4g	1.89415	3.9689748010254234e-17
ndufv3	2.30596	3.983106543395647e-17
mrps6	2.1454	3.984653392348723e-17
rap1aa	2.3411	4.047247605430293e-17
magt1	1.39884	4.3215575213377894e-17
gspt1l	1.56398	4.4950456473295023e-17
arl1	1.9982	4.629489884089727e-17
drap1	2.09926	4.7348791937665585e-17
psmd3	2.43798	5.1032277412341145e-17
pin4	2.24465	5.170078872026987e-17
zgc:77748	1.49421	5.185174029838616e-17
mrpl33	1.92789	5.30304593406197e-17
kdm1a	3.18248	5.447563116626043e-17
tmem59	1.23193	5.51191850870426e-17
faub	27.6999	6.321444522852313e-17
ddx23	27.7416	6.321444522852313e-17
zgc:193711	27.7855	6.321444522852313e-17
fundc1	3.23173	6.945397132177403e-17
rpsa	0.565181	7.169973319289521e-17
fmr1	2.88144	7.590034666261999e-17
slkb	1.87617	7.835169941423923e-17
mbd3a	2.53593	7.977221825626972e-17
calr	3.78149	8.784113306526273e-17
si:ch211-226m16.2	2.05369	8.91865934433747e-17
ebna1bp2	3.14077	8.91865934433747e-17
higd2a	1.76205	9.298826996274279e-17
tuba8l2	0.922879	9.940761556041348e-17
sult2st1	2.68867	1.1061897394172036e-16
psmd4b	2.58082	1.1198417762583028e-16
acadl	27.724	1.124935471254707e-16
nat9	27.56	1.124935471254707e-16
zgc:162396	4.74854	1.2389575101954854e-16
sf3b2	2.37075	1.2597158025853061e-16
cdv3	1.53896	1.2688907789843789e-16
si:ch73-308l14.2	4.16974	1.2765391043120323e-16
parp1	5.14869	1.3406853641176384e-16
slc25a3b	0.947881	1.4363530510263377e-16
nrip1b	3.66932	1.4591348298406862e-16
smarce1	2.12957	1.4591348298406862e-16
lurap1	7.70502	1.5553749820702834e-16
mapk14a	4.93221	1.7045040541752585e-16
purab	3.90142	1.772127859642741e-16
snrpb2	6.11721	1.8619384098285777e-16
tacc1	3.48997	1.8754351873120095e-16
rpa2	5.12839	1.877345236037017e-16
lgr4	1.75901	1.9481023714202684e-16
nr3c1	27.8761	1.9899612381942428e-16
med19a	27.8156	1.9899612381942428e-16
uchl5	5.03627	2.075995265660226e-16
jund	2.02042	2.2040586392509354e-16
igf2bp2b	3.29822	2.2686260354567706e-16
atf6	3.72254	2.535199848977293e-16
ufm1	2.4303	2.6597693781960443e-16
atp2a3	1.13274	2.662473687300235e-16
nsfl1c	3.40778	2.6734243703119306e-16
fkbp11	27.7473	3.528624044112752e-16
sntb2	2.83495	3.5935622964079453e-16
ddx6	2.2582	3.872602133673574e-16
srrt	4.7057	4.074265153777591e-16
uqcrh	0.887739	4.197771502835435e-16
maff	7.33342	4.935100024553578e-16
irf2	1.69709	5.146933284473369e-16
ndufs2	1.98143	5.387466736809003e-16
slc2a2	1.87274	5.502844086822033e-16
sdhdb	1.78622	5.841291763333974e-16
ube2e3	1.03175	5.929916501627085e-16
gtf2h5	27.5617	6.198732544341806e-16
mob1a	27.6002	6.198732544341806e-16
zc3h13	27.6613	6.198732544341806e-16
hbbe2	28.2652	6.198732544341806e-16
adka	1.27215	6.866263297315126e-16
adam10a	2.1528	6.930618056721909e-16
kifc3	1.3814	6.941836665980956e-16
fkbp4	1.50148	7.276657114906755e-16
ndufa11	1.32471	7.284000235958097e-16
psme2	1.61489	7.506059919803293e-16
ctsd	3.1038	8.07299912641154e-16
uhrf1	4.00009	8.224926488872375e-16
myh9b	2.42021	8.322105787868721e-16
zbtb8os	1.9113	8.322105787868721e-16
p4ha1b	7.2598	8.613695896569712e-16
pdzk1ip1	0.982838	8.947904370030208e-16
ssuh2rs1	3.99182	9.154893556143e-16
sdhaf2	3.80546	9.56187165910691e-16
skap2	1.89553	9.765074777617883e-16
mcts1	2.4123	9.90022956460931e-16
si:ch211-262i1.6	27.6271	1.0789987975210648e-15
fam3a	27.5645	1.0789987975210648e-15
chchd10	27.8009	1.0789987975210648e-15
spns2	5.79077	1.0833640760717008e-15
porb	1.37726	1.1307254923639311e-15
zgc:171480	3.21381	1.2065929884592073e-15
psma6a	2.73358	1.2188161930163653e-15
chd4a	3.55285	1.2882536873605987e-15
picalma	6.92529	1.3147246565560216e-15
dkc1	2.43053	1.3466020004804323e-15
polr2eb	1.89594	1.4292327137539284e-15
aldh1l1	4.97503	1.4629630187268036e-15
glrx5	2.07906	1.4679749584385551e-15
gadd45gip1	2.52529	1.4703421958680252e-15
pex5	7.55207	1.4869913861973511e-15
ctnnb2	1.203	1.5282021719221624e-15
med10	2.03805	1.6110959566756238e-15
stt3b	3.18832	1.617585833751289e-15
smc3	27.6376	1.876357913735733e-15
cmpk	3.1138	1.8918402769993557e-15
ldhba	1.40431	1.9281882254069057e-15
snrpa1	2.63111	1.9452617100124704e-15
prkci	1.89896	1.9731207397983453e-15
tra2a	1.67157	2.012217005891868e-15
akap8l	1.96741	2.084346487359969e-15
gtf2e2	3.13412	2.0914609337740673e-15
arf1	1.99582	2.1188416934446188e-15
rfc4	4.10636	2.3219360548861152e-15
pfdn6	1.53594	2.3340416790574706e-15
ahr2	1.59941	2.6393093626660864e-15
stard13a	1.76906	3.0022978477285467e-15
tmem14ca	1.74048	3.016091082276317e-15
rps6kb1b	27.7043	3.2516119012487014e-15
pcnp	27.6617	3.2516119012487014e-15
wasla	27.6229	3.2516119012487014e-15
sec62	2.30764	3.260700926741301e-15
rab2a	1.06601	3.3189093043310273e-15
tfam	2.99812	3.3401093469679365e-15
rnf7	1.28231	3.401742764386597e-15
sept7a	2.35153	3.624882796045389e-15
hnrnph1l	2.50482	3.645839757919015e-15
mtap	1.69984	3.6625557247123285e-15
dda1	5.53944	3.9234784185645144e-15
ubr7	2.64368	3.9862206733929746e-15
u2surp	1.32493	4.071671336891076e-15
srsf9	2.03146	4.508667712428452e-15
creb3l3l	6.35006	4.531966674396236e-15
cyb5r3	2.91588	4.54458892715603e-15
syf2	1.14623	4.978147918663918e-15
fubp1	1.78685	5.312259671076367e-15
ptpn3	1.77146	5.330174980330865e-15
rbm25b	2.10674	5.7382147833450445e-15
cgnl1	3.76353	5.7985383962435525e-15
psmd14	1.85364	6.161288080561041e-15
lamtor5	3.20403	6.492512499801975e-15
serpinh1a	3.57617	6.580028842941739e-15
ndufa5	0.906943	6.617757342941899e-15
lpp	8.86252	7.004825325333431e-15
mycbp2	3.75468	7.0615893800718445e-15
mrpl18	7.00484	7.767214461301464e-15
hspe1	0.904717	8.173690478319166e-15
rps26l	0.411201	8.626419524433972e-15
arf6b	1.21835	9.227614807343436e-15
ndufb7	0.914202	9.351359225534142e-15
lmo7a	27.8131	9.662039397049545e-15
scaf1	2.25545	9.81851702010678e-15
ap2a1	2.23255	1.1702824642345523e-14
decr1	1.94564	1.2768587456221545e-14
pgk1	0.958992	1.3322395695030911e-14
sgce	2.42217	1.3608424505691732e-14
hsd17b10	3.13075	1.363780310530897e-14
rca2.1	1.09006	1.4203840208778856e-14
tmem167a	1.66592	1.4940323501279872e-14
rbfox2	1.88696	1.5595849439609786e-14
gdpd3a	3.20991	1.6524997338191033e-14
kdelr2a	1.79653	1.6541323398019965e-14
lsm5	2.13271	1.7225838253418244e-14
arglu1b	1.80697	1.7689708565142865e-14
hirip3	4.56649	1.7831138108891007e-14
supt16h	3.0776	1.8407064670267765e-14
sod2	1.33642	1.9452288178275888e-14
papola	2.3547	1.9813527489069384e-14
c1qbp	1.32013	2.048453855511212e-14
hif1ab	1.88402	2.227306326930883e-14
dnmbp	0.810788	2.2372677784959e-14
snx9b	3.07701	2.344299647809215e-14
dhcr7	4.83461	2.41271106203547e-14
per3	2.20279	2.4375509838974585e-14
gabarapl2	1.01375	2.569862096828762e-14
pdhb	2.32135	2.7065716546477567e-14
lims1	1.82312	2.7677472681992517e-14
cox7a1	27.734	2.804940682868281e-14
elovl7a	27.5234	2.804940682868281e-14
pole3	27.6147	2.804940682868281e-14
mfap1	2.79859	2.806089654213911e-14
hmgb3b	1.47777	2.848037873981214e-14
marcksl1a	0.922418	2.927523410151842e-14
rap2c	4.14403	3.241408085977162e-14
cops4	2.76531	3.3087512907756576e-14
jag1a	3.3934	3.42190605084728e-14
si:ch211-198a12.6	6.24828	3.6343264702351754e-14
pdk2a	4.20793	3.663086794730168e-14
apcdd1l	7.67803	3.764918815944133e-14
rnf10	1.31884	4.064712899398357e-14
copa	2.47165	4.146486811085541e-14
hacd2	1.25758	4.432755874086714e-14
psmc3	2.69329	4.576541209375099e-14
szrd1	7.14412	4.5784157556299174e-14
mob4	1.91438	4.5847996563790896e-14
ube2ia	2.64365	4.5847996563790896e-14
dohh	27.5424	4.743525625121552e-14
si:dkey-16l2.16	27.5301	4.743525625121552e-14
nr1h4	1.45315	4.900032744443602e-14
vma21	2.43669	4.913281150743014e-14
fbxl3a	3.541	5.2007891243931145e-14
sec63	3.50063	5.2649205359255876e-14
mrps33	2.43511	5.385787260360922e-14
ubap2l	1.93949	5.812176888157751e-14
pcbp2	1.35553	5.841178033267084e-14
mink1	4.31837	6.018574211509564e-14
zdhhc5a	1.8607	6.128439544081823e-14
nhp2	2.42685	6.851241432274034e-14
nono	2.93715	7.112289528508193e-14
pkp3b	1.58182	7.353799674846825e-14
epn1	2.18285	7.629340981862412e-14
stxbp2	2.00199	7.654196482551864e-14
hnrnpub	1.32932	7.661704996282233e-14
camk1b	5.34156	7.971191216936886e-14
xrn2	1.95815	8.330699232952746e-14
gcshb	1.05549	8.448377945272873e-14
st14a	1.22305	8.938442752060565e-14
fuca2	9.18006	9.65810675819111e-14
pik3cb	1.8923	9.66755503979682e-14
nop56	0.897577	1.0056593259337768e-13
safb	1.74262	1.0152194521833545e-13
lsm12a	4.9617	1.0388709620988178e-13
gapdh	0.861501	1.1229382783912618e-13
mrpl12	2.16436	1.23073231674569e-13
adrm1	3.69901	1.2707211985492778e-13
rfc3	27.637	1.3442869428679411e-13
gar1	27.4814	1.3442869428679411e-13
copb1	27.4269	1.3442869428679411e-13
nckap1	2.32843	1.368513577798441e-13
pkp3a	1.86929	1.570368682429086e-13
tp53	3.70606	1.610306117656089e-13
ddx27	2.25331	1.6875136455694529e-13
vps26a	5.37085	1.7822899133245148e-13
hnrnpr	2.31495	1.8264997719342807e-13
uqcrc2b	2.14637	1.9292357707748548e-13
cyp2k19	4.02308	2.156867477911732e-13
wu:fi09b08	28.0378	2.2572558364549785e-13
nucb2a	27.5434	2.2572558364549785e-13
khsrp	2.21176	2.31949090672745e-13
tcta	2.54926	2.350407478364719e-13
psmc2	1.95113	2.413821271872126e-13
gnai1	0.89164	2.5094975973571307e-13
gramd4b	4.11821	2.5457390964193385e-13
ssbp1	3.72241	2.5610083134918187e-13
mrpl57	1.66461	2.8038278376395456e-13
mapre1b	3.01239	2.8143497627783313e-13
kmt2bb	1.03607	2.824911661346866e-13
txndc17	2.65595	3.179341185302597e-13
sumo1	1.82556	3.367685919988494e-13
ppig	2.72586	3.39719558962648e-13
naa20	1.33547	3.4670855024333733e-13
rad23b	1.78603	3.556077215473462e-13
a2ml	1.2545	3.683311146471003e-13
zgc:86598	1.87333	3.7423773378427266e-13
eif4e1c	27.5385	3.755271223386991e-13
fhl3a	27.6638	3.755271223386991e-13
ugp2b	27.382	3.755271223386991e-13
usp7	3.40228	3.7630519166704036e-13
ndufc2	0.848025	3.8212652021865465e-13
tmed9	2.1159	3.8610930783205836e-13
stim1a	2.11182	3.905648232784454e-13
yeats4	2.90194	4.0833735896057695e-13
phyh	2.93734	4.114505232667193e-13
dync1i2a	3.01253	4.1596384624640637e-13
zgc:63587	2.93706	4.370382740028887e-13
trappc5	2.4608	4.3915314591179463e-13
ndufa9a	1.70003	4.4568381866460674e-13
emc7	1.85535	4.4635979506494304e-13
rnaseh2a	4.0164	4.549996842460141e-13
suclg1	0.757156	4.704358158394026e-13
usp9	1.87848	4.910319910239137e-13
ap1m2	1.34479	4.966766588020982e-13
tsc22d3	1.05026	4.98801143003532e-13
prpf39	2.21871	5.177594887318466e-13
psma6b	1.53308	5.936401587878332e-13
tssc4	2.82248	6.203754697394976e-13
med28	27.3319	6.203754697394976e-13
si:dkey-88p24.11	27.3586	6.203754697394976e-13
mao	2.59177	6.410472105651379e-13
cfb	1.78466	6.413108874371477e-13
pak2a	3.6985	6.583233882537691e-13
rab14	1.66302	7.068232067279661e-13
chmp6b	2.86162	7.117745371005592e-13
snd1	1.82496	7.214835299316559e-13
hat1	2.46715	7.26536186347819e-13
kdm5ba	10.1565	7.425116777023808e-13
larp4ab	6.57899	7.551067582918357e-13
rhoua	1.79449	8.113773200732272e-13
hnrnpm	2.19635	8.188354913704961e-13
ppp6r3	2.15314	8.214124905201041e-13
lama5	2.62696	8.321360077617151e-13
tcea1	1.9758	8.867566332477316e-13
rfc5	3.2283	9.291954258867056e-13
rab10	0.956644	9.983169228100512e-13
sept2	4.02977	1.0069130898585167e-12
si:ch211-235e9.6	2.45034	1.0122722320712506e-12
siva1	3.3691	1.0154474620490717e-12
eno1a	27.5955	1.0211385204807454e-12
ilf3a	27.5992	1.0211385204807454e-12
abce1	1.95582	1.0211385204807454e-12
si:ch211-214p16.3	2.29216	1.0237856136859293e-12
znf865	1.84203	1.1153071765700173e-12
ube2l3b	1.29735	1.1415086313308388e-12
rab41	4.58029	1.2114079235630829e-12
mtch2	1.99598	1.2291166214352548e-12
prpf8	3.11294	1.2395049438181945e-12
cisd1	5.59916	1.2395049438181945e-12
si:dkey-287g12.6	3.10182	1.2782314095592187e-12
pfn2	0.840116	1.2933921744977114e-12
ccni	0.808243	1.3186907341664992e-12
dcaf7	2.55433	1.319236171117106e-12
zdhhc4	7.76918	1.3247946994569579e-12
march8	1.32701	1.3426780370127906e-12
nop2	2.39894	1.343962065020654e-12
cyp2k16	3.89441	1.4093306613302238e-12
emc3	3.3992	1.8337240921689433e-12
pum1	4.12585	1.9180387827604557e-12
hnrnpul1	2.57851	2.148097344419959e-12
rbbp9	2.10099	2.1791816133020204e-12
rps15a	0.388799	2.1988751333980813e-12
fnta	2.55928	2.2414795760560394e-12
smarca2	5.51282	2.3144930511044185e-12
copg2	2.96641	2.3555056830670202e-12
rtn3	1.25384	2.5866369753028235e-12
sec13	27.3415	2.7618178712951574e-12
ildr1b	1.41385	2.795621426127018e-12
smarcb1a	2.61018	2.8828728769882937e-12
ap1b1	2.77966	2.884047857221936e-12
gpatch8	1.58794	3.006307897326794e-12
myef2	2.8447	3.0707763937421774e-12
rnaseka	1.44118	3.1282495627672745e-12
actl6a	9.24007	3.3061518089031596e-12
sh3kbp1	2.88222	3.5824672042734705e-12
arpp19b	3.07515	3.6241825870099358e-12
kpnb3	2.52452	3.709517212616979e-12
ola1	0.805446	3.772685768731173e-12
nifk	2.70505	4.03068160181127e-12
napab	1.12781	4.0987039448467025e-12
nutf2l	2.51469	4.257761677257965e-12
enpep	2.9687	4.30718822446759e-12
mmp15b	3.16213	4.436409603706715e-12
si:dkey-112a7.4	27.4097	4.4885920283594805e-12
g6pd	27.5354	4.4885920283594805e-12
phb2b	27.4119	4.4885920283594805e-12
stau1	27.4303	4.4885920283594805e-12
timm8a	3.34144	4.531043193993063e-12
brd3b	2.03928	4.607926236439854e-12
nktr	2.86046	4.683610117971624e-12
mrps31	4.87105	4.763034553306287e-12
wdr82	4.1539	4.9154622810831874e-12
ndufv1	1.48806	4.9154622810831874e-12
gabarapa	0.97963	4.943544734220124e-12
slc15a2	2.89941	5.104954928817921e-12
utrn	1.15255	5.257631139733629e-12
mrps11	1.96249	5.355079420714999e-12
sdhb	1.16079	5.442795780008047e-12
cirbpa	0.798412	5.697802869706933e-12
usp6nl	3.57983	6.224549664026955e-12
taf3	2.08819	6.312913791872906e-12
prpf19	4.07969	6.426140846218582e-12
ndufa7	1.5871	6.69451923276466e-12
rpa1	4.92409	6.746725968484946e-12
tmco1	27.2387	7.28292174436362e-12
dhdhl	0.842421	7.448300258750972e-12
gpc4	5.28105	7.770714835913368e-12
ndufa2	1.30163	7.835254956891534e-12
apoc2	0.50804	8.329704095488496e-12
rab5aa	1.10325	8.553110684316032e-12
bcam	1.28411	8.664742773810598e-12
zgc:158263	3.58595	8.949361330906967e-12
zgc:56525	2.23372	9.132675629908077e-12
llph	2.59412	9.198682215614084e-12
snx3	1.33966	9.207224868148093e-12
lnx2b	1.24084	9.322360759583809e-12
chmp2bb	1.15164	9.523116874023567e-12
ptena	2.10248	9.541926371641601e-12
f11r.2	5.78586	9.630944988905312e-12
pin1	1.00829	1.0229753349356875e-11
vegfab	1.19101	1.0282070261407044e-11
cnot6a	1.67664	1.085938927903373e-11
rrm1	7.77766	1.0869460079243798e-11
zgc:112982	2.91189	1.1295320870707291e-11
ythdf1	2.33176	1.1447946755921736e-11
clpp	2.39375	1.1470494943868073e-11
ubxn1	2.03372	1.1535042763415869e-11
upf3b	27.4629	1.1713879940157733e-11
brdt	27.4053	1.1713879940157733e-11
chmp5b	0.921616	1.2065034340810419e-11
npepl1	3.87998	1.2700698327823827e-11
mff	2.81212	1.2772038803298881e-11
ptp4a2a	2.14287	1.2857125098167891e-11
mrps25	3.07549	1.298990591140335e-11
ndufa3	1.02117	1.3151317504770301e-11
psmg1	2.16946	1.3800030068813544e-11
anxa4	0.942225	1.4000320426109634e-11
psmc1b	2.314	1.452356794354876e-11
rbb4l	4.13688	1.4537003079615038e-11
kpna3	3.57012	1.4955480073182463e-11
cmtm6	1.55619	1.5000354033303093e-11
cdk6	2.76183	1.5022010125025387e-11
snrnp27	1.90938	1.5510264412669555e-11
nipblb	3.08851	1.6163844181602468e-11
slc9a3r1a	4.09694	1.6355409098132877e-11
erbb2	27.5481	1.886789304949767e-11
mrpl11	1.56639	2.1336801486143464e-11
rab1ab	1.09933	2.227355188416191e-11
atp1a1a.4	3.71338	2.2651952057387177e-11
cdk2	4.26354	2.4944086013149357e-11
si:dkey-222f8.3	1.96349	2.5133879072378253e-11
dhrs12	1.70514	2.5377080030971634e-11
uox	0.931447	2.58203322470527e-11
tmigd1	3.14471	2.8047358648674073e-11
apoa4b.1	0.54032	2.8507109030529897e-11
oxsr1a	3.60383	2.8885490527666478e-11
elovl1b	0.797596	3.01339764035356e-11
mrpl28	27.2685	3.0278293594249875e-11
znf593	27.3347	3.0278293594249875e-11
nup62l	27.2737	3.0278293594249875e-11
prkar1aa	1.67771	3.0758170974653024e-11
arhgap12b	3.10174	3.1293397726490875e-11
map2k2a	4.5988	3.3343257927893003e-11
cox6b1	0.866651	3.3343257927893003e-11
timm13	3.57538	3.5222173496338634e-11
timm9	2.41257	3.5308151822611446e-11
wbp2nl	0.767796	3.667843301590653e-11
vdac1	0.99863	3.7143993957889527e-11
atp6v0ca	0.769716	3.719671673235018e-11
lyrm9	4.23304	3.879205872189466e-11
rps19bp1	2.86831	3.900538596845474e-11
smarcc1a	3.29948	4.0763782223688794e-11
susd6	1.24762	4.195616980487674e-11
mrps21	2.13162	4.2422690195220715e-11
hmgn3	2.06253	4.466550759357503e-11
tmem176l.1	1.23855	4.592306072877159e-11
ppp3ccb	1.96056	4.762343925342302e-11
hbae5	27.8528	4.820040916829683e-11
pinx1	1.5884	4.853799162800816e-11
cdc42ep5	2.51953	5.304970461319818e-11
sept8a	2.21451	5.900378447932639e-11
ptk7a	2.75299	6.179675236175028e-11
fam133b	2.11481	6.219599441719196e-11
rbm5	1.39106	6.39353447527191e-11
tmbim4	1.30179	6.45102401227952e-11
gmpr2	7.62933	7.251722473077553e-11
pwp1	3.84706	7.476354294286851e-11
tsr2	2.32628	7.543361972117623e-11
ndnl2	2.79173	7.576681970871419e-11
zgc:85777	27.4787	7.682185885510719e-11
cavin2a	27.2504	7.682185885510719e-11
pafah1b1b	2.9555	7.801681833496701e-11
ppp3r1b	1.97277	8.205737939916776e-11
nmt1a	4.41204	8.391805023445653e-11
cox15	4.51301	8.659625633368514e-11
cd2ap	1.80109	8.846915570649857e-11
phf3	3.71244	9.156358099000131e-11
dnmt1	8.56954	9.326175343734269e-11
bbx	8.16779	9.556150743168928e-11
taf10	2.44926	9.665465041830293e-11
cnih1	3.42113	9.712798237145034e-11
usp1	4.06948	1.0283959830123278e-10
cst3	0.757722	1.0370372441520306e-10
ctcf	4.38541	1.0562212166183626e-10
fgd4a	3.72477	1.0858644407712735e-10
mpzl2b	1.63847	1.1075848904433905e-10
tmx2b	4.39374	1.1085729869813847e-10
rbm39b	3.48987	1.1301759471346771e-10
waslb	1.55793	1.2100460173796787e-10
rbm22	2.86811	1.214738935640149e-10
orc4	5.37601	1.2402114772141931e-10
mprip	1.24348	1.256816245832022e-10
ces3	3.01785	1.273638772508364e-10
ppil1	4.37901	1.2990308695154525e-10
psmd4a	1.95009	1.3196740531615513e-10
sf1	1.59857	1.334671391761971e-10
chtopa	1.87047	1.3358599798665332e-10
si:ch73-31d8.2	1.30896	1.362329011475633e-10
pgam1a	0.822573	1.4781252170655184e-10
actn4	1.16922	1.5247400463062797e-10
tgfbr2b	1.67194	1.551953016406403e-10
amotl2a	2.55337	1.5695304301636067e-10
ecm1b	0.762744	1.5888714750873629e-10
sept8b	3.22161	1.6220017370062788e-10
magi1b	0.808915	1.6541747956232442e-10
nolc1	2.58981	1.735913957308405e-10
usp5	7.46591	1.7825499411078353e-10
luc7l3	1.69006	1.8602050791940356e-10
ttpa	2.44927	1.8664390753606453e-10
drg2	1.98102	1.868091511264947e-10
rps23	0.430591	1.8994199001906922e-10
nedd8l	27.1773	1.8997929861396328e-10
icmt	27.1921	1.8997929861396328e-10
mrps16	27.2645	1.8997929861396328e-10
hlfa	1.53285	1.9033488128163176e-10
fgl2a	0.693664	1.904099663511485e-10
grap2a	3.90779	1.9274705266712397e-10
exoc1	2.43054	1.9511222995338583e-10
mrps7	2.2555	1.9779728099711423e-10
tmed7	0.773404	1.9787541939286637e-10
arhgef12b	3.26011	2.0049918725766938e-10
tnrc6c1	1.293	2.0285784316658243e-10
si:dkey-7j14.6	0.723335	2.0313755432225525e-10
prpf40a	2.59457	2.0755504965829407e-10
psmg2	1.53915	2.3068347245231767e-10
ankhd1	2.4073	2.3497241665165595e-10
rtf1	1.11456	2.3497241665165595e-10
mrps24	1.63298	2.3994873727446724e-10
syap1	1.53562	2.456282757994115e-10
ciapin1	5.79981	2.4596573988598874e-10
cstf2	2.70526	2.8199195298313586e-10
zmat2	1.17558	2.8251572457132177e-10
leo1	2.30678	2.936972200876228e-10
fbxw11b	5.86963	2.9567977187867246e-10
tmem54a	27.218	2.9660608730650546e-10
zfr	27.2168	2.9660608730650546e-10
cd2bp2	27.2525	2.9660608730650546e-10
unc50	2.50327	2.9701212883143225e-10
pard3ab	1.46719	2.987257212020629e-10
cd151l	1.31981	2.989890804588207e-10
arhgap1	4.24741	2.9925275906655244e-10
wipf2a	1.78906	3.1753470967158927e-10
clint1a	1.74321	3.4019769150759206e-10
puf60b	2.54491	3.4700760275758083e-10
eif2s1a	1.93721	3.654348673412583e-10
mapk12a	4.14987	3.831795255431449e-10
epb41l5	4.27055	3.855647184401822e-10
supt6h	2.16378	3.909465890289467e-10
ralab	2.23764	3.983626295460335e-10
pdia6	2.7223	4.029802817735246e-10
dnajc5gb	2.70289	4.130100958204024e-10
ccdc124	1.45671	4.137719765119504e-10
nedd8	2.48435	4.157400496869323e-10
mrpl13	2.52464	4.3688298522615754e-10
elmo1	3.30564	4.3980758326976057e-10
dut	27.9132	4.6113003925342784e-10
elf2b	27.3275	4.6113003925342784e-10
nudt4a	27.3304	4.6113003925342784e-10
mrpl47	27.3093	4.6113003925342784e-10
gng7	27.2349	4.6113003925342784e-10
cyp2ad3	2.08838	4.693927654425269e-10
mgmt	4.08895	4.831274761551534e-10
pdcd6ip	1.45049	4.856522533336124e-10
ddr1	1.69698	4.907846019046408e-10
rgs8	1.8427	5.102643060066772e-10
ctbp1	3.21848	5.203413075173176e-10
ptbp1a	1.53237	5.260849947473744e-10
dhrs13l1	0.797918	5.311237778392855e-10
arih1	2.58165	5.476737174730348e-10
rpl36	0.484686	5.507929432304807e-10
nop16	3.31364	5.644065238844783e-10
atp6ap2	1.91017	5.744745270979268e-10
psmd6	2.17014	5.951401699867523e-10
cops2	1.82906	6.025565466215702e-10
zranb2	2.9712	6.162366684687488e-10
nenf	2.2876	6.311268491911147e-10
mcmbp	4.65701	6.448227415695128e-10
mdc1	3.26851	6.544085212641317e-10
lamtor4	1.36015	6.772321048453467e-10
dhfr	4.25925	6.905830564372234e-10
sptlc1	5.40734	7.065510596432969e-10
ddb2	27.2341	7.138946525564748e-10
zgc:77486-1	27.2724	7.138946525564748e-10
kdm4b	2.06993	7.409269004941126e-10
dnajc7	1.58894	8.917127334040421e-10
map1lc3b	1.57995	9.574908546528327e-10
atp6v1ba	8.42997	9.981389446546227e-10
a1cf	1.05722	9.999460730729674e-10
cltcb	2.73294	1.0533662494629343e-09
aktip	3.78779	1.0547712705550902e-09
snrnp40	5.07622	1.0804579621473456e-09
mpc2	1.38489	1.0942580677084615e-09
fzd8a	1.16037	1.0962354531252337e-09
znf207b	27.251	1.107321635319935e-09
rabif	27.1648	1.107321635319935e-09
tmem106a	27.1346	1.107321635319935e-09
eif4eb	27.1922	1.107321635319935e-09
dync1li2	3.46051	1.1209274208000049e-09
palm3	1.34237	1.1288101063223716e-09
smim7	3.2026	1.144836693044584e-09
mthfs	0.987542	1.1782169295233488e-09
chrac1	3.51053	1.2159867991630792e-09
tollip	1.93754	1.262062175687145e-09
gskip	1.87199	1.2739132778752033e-09
zgc:174356	3.14701	1.3071513952739396e-09
etfb	0.783639	1.3571202181422918e-09
odc1	2.13823	1.4548622250018928e-09
srp19	1.84483	1.4615926630504981e-09
itga3a	2.41672	1.4815235621275954e-09
uqcc3	8.16201	1.5371389344068292e-09
dctn5	2.44495	1.5377310211126462e-09
uxs1	3.10767	1.5770695532773503e-09
rbm28	1.55459	1.6565266495523772e-09
gadd45ab	6.50023	1.664167878538068e-09
smarcad1a	27.2129	1.700648557155731e-09
prkcdb	27.308	1.700648557155731e-09
clip2	27.2165	1.700648557155731e-09
ccdc12	27.1794	1.700648557155731e-09
pdcd10a	2.73948	1.7269896591028192e-09
cyp51	6.58271	1.7317040822866574e-09
rltgr	0.842651	1.7413153823932306e-09
hsbp1a	2.03211	1.7526188481240128e-09
phf20b	6.32972	1.7615195742297613e-09
znhit1	2.39968	1.763024473988307e-09
hiat1a	1.55609	1.8316580712676218e-09
ccnd1	2.87403	1.900388861974804e-09
cul1a	9.26727	1.9974036372986753e-09
bmp16	1.16444	2.0019054181899585e-09
shbg	5.64118	2.008290497318358e-09
ccdc85cb	1.20248	2.0990775907572218e-09
srsf6a	1.76828	2.100864375700091e-09
u2af2a	2.99509	2.1095229607170514e-09
parp3	4.2635	2.2470627974484865e-09
zgc:56235	4.61897	2.2752809648568867e-09
c1d	2.32211	2.2793343102332234e-09
snx5	2.57639	2.286583326834649e-09
mapre1a	3.07758	2.3120594371042644e-09
bxdc2	2.13701	2.3541681379204435e-09
crebbpa	4.60346	2.4115436855269077e-09
ilk	2.53209	2.4485893426009206e-09
acin1b	2.07911	2.4975571906752076e-09
wee1	27.413	2.5881532035005893e-09
lpcat3	27.1953	2.5881532035005893e-09
rpe	27.1771	2.5881532035005893e-09
mrps26	27.0948	2.5881532035005893e-09
ech1	27.1898	2.5881532035005893e-09
chmp4c	27.0585	2.5881532035005893e-09
vps26b	27.057	2.5881532035005893e-09
hmga1a	0.754729	2.631502624649259e-09
selenbp1	5.28648	2.6386256469819967e-09
glyr1	2.74721	2.7291707038842915e-09
med11	1.50584	2.735285116588639e-09
add3a	0.664275	2.741413533912749e-09
ndufb8	0.67058	2.831465340188872e-09
plod1a	3.36486	2.8841179923076545e-09
orc6	9.71812	3.03850503103873e-09
caprin1a	8.02846	3.1523384925239836e-09
atp6v0b	2.43772	3.2182188002216084e-09
si:dkey-19e4.5	4.00265	3.2975806007703275e-09
zc3h15	2.34163	3.3882033269153737e-09
sae1	4.17866	3.478050963994633e-09
wtap	1.87833	3.665057760166698e-09
zswim5	2.95856	3.668146659177337e-09
ddx42	2.61851	3.710261769194838e-09
pes	7.40863	3.735642441814747e-09
tmem30aa	2.5658	3.74366412852501e-09
pdcd11	3.65697	3.74366412852501e-09
otub1b	3.21517	3.746821736836824e-09
yipf6	2.25953	3.803772896240286e-09
sart1	2.03226	3.900770563627588e-09
chchd1	3.24643	3.935267993009952e-09
ckmt1	27.2434	3.935267993009952e-09
slc25a28	27.2349	3.935267993009952e-09
mettl7a	27.0288	3.935267993009952e-09
bnip4	27.1542	3.935267993009952e-09
slmapa	1.59866	4.044799189751452e-09
hnrpkl	2.19752	4.050067316527285e-09
parvaa	2.43542	4.134192067517765e-09
slc7a8a	2.46464	4.290187278781597e-09
nutf2	2.5522	4.435652816545619e-09
tmod2	2.60327	4.447517787897919e-09
seh1l	2.97598	4.475766558600114e-09
ccnd2a	1.70746	4.597842210396212e-09
ppp2r1bb	2.76077	4.629137911510505e-09
tyms	8.54948	4.67771300295429e-09
sdc2	1.07185	4.8048038299047705e-09
txndc5	3.5229	4.8048038299047705e-09
tmsb1	5.8225	4.852960538756984e-09
slc39a7	4.24694	5.109371139729247e-09
map3k5	3.03453	5.11365840883948e-09
gtpbp4	0.795762	5.163707978974852e-09
mrps14	1.10269	5.35463784894313e-09
mef2d	4.02135	5.35463784894313e-09
bccip	0.868377	5.469677854438985e-09
fam177a1	1.85734	5.476760415528522e-09
ndufaf3	1.26925	5.541556501462067e-09
timp2a	2.53471	5.571500671457372e-09
thop1	4.60912	5.578714803573537e-09
chka	3.11089	5.740464692050184e-09
si:ch211-140m22.7	2.53461	5.742669032861934e-09
tnpo2	4.11721	5.799978667505637e-09
esrp2	6.20936	5.812765553908619e-09
zgc:158343	27.2223	5.945914106350003e-09
crtap	1.55928	6.101392830093514e-09
phrf1	2.74284	6.527526647387865e-09
srsf4	2.01404	6.5592223327284026e-09
ugt5b4	3.58617	6.77618185614321e-09
si:ch211-243g18.2	1.24481	7.028691209753238e-09
stat2	4.5278	7.369862214245906e-09
zgc:162698	2.11496	7.786666021789549e-09
slirp	1.57023	7.952949192611201e-09
gdpd5b	2.61609	7.955972970664e-09
sigmar1	2.54908	7.980562787763813e-09
tmem33	3.39047	8.143536176272823e-09
rnf121	8.68181	8.165012116461051e-09
ap3d1	3.42888	8.230929623715076e-09
cbx1b	5.44534	8.312330237045618e-09
ankrd10b	1.37807	8.493366010383331e-09
arl6ip6	2.18938	8.538775529535153e-09
mbnl2	1.41295	8.898996043480864e-09
polr2c	26.9397	8.988384098622068e-09
idh3g	27.1569	8.988384098622068e-09
rab8b	27.2303	8.988384098622068e-09
aifm1	27.2791	8.988384098622068e-09
snrnp200	27.1632	8.988384098622068e-09
serpinb1l3	1.46465	9.22095967239479e-09
slc37a2	0.591529	9.75251571086375e-09
drg1	3.93983	1.0432549480290599e-08
tmem131	9.74761	1.0530389571337706e-08
pdcd10b	1.57345	1.1381890670178703e-08
tjp2a	2.72684	1.138619174682283e-08
sap30l	0.898768	1.1569996405439794e-08
ptp4a1	1.05293	1.1589889054086946e-08
chmp1b	0.683435	1.1776896702741669e-08
polr3h	2.84056	1.1849917865414512e-08
igsf5b	1.67819	1.1960687277886956e-08
fbxl6	2.17785	1.242755480378387e-08
sf3b3	2.50294	1.3185227955665776e-08
alyref	0.693006	1.3348741750551207e-08
fcho2	2.34705	1.3348741750551207e-08
gstt1a	27.3073	1.3543409226168758e-08
zc4h2	26.9575	1.3543409226168758e-08
npepps	27.1174	1.3543409226168758e-08
hcfc1b	2.74632	1.421388973201607e-08
tes	3.91795	1.4314306854329443e-08
pold3	5.29138	1.443463426286959e-08
txn2	1.72064	1.454302835147608e-08
zgc:112962	5.5562	1.4967677828878905e-08
pepd	2.00376	1.5370286176136567e-08
arhgef10la	3.10416	1.5389707818872007e-08
shroom2a	1.08728	1.620021704661591e-08
ergic2	6.10562	1.6525023358600545e-08
pds5a	7.0557	1.6886015021932632e-08
ube2d1a	6.37416	1.7072578158502573e-08
fat1a	2.04615	1.7483794907288297e-08
ivd	3.53467	1.798388601584119e-08
ube2f	2.23273	1.808618602792784e-08
ube2d3	1.5541	1.8415216453382623e-08
echs1	0.856236	1.8916179886345635e-08
calm1b	2.75251	1.9090853661923867e-08
pls3	2.69241	1.94034324053762e-08
acadvl	1.89308	2.003612767286701e-08
polr3glb	3.31396	2.004360906880253e-08
ybx1	0.554037	2.0210612127567692e-08
psmd10	27.1062	2.0257364400355523e-08
cyb5r1	27.1518	2.0257364400355523e-08
plekhg2	27.3935	2.0257364400355523e-08
si:ch211-270n8.1	27.7135	2.0257364400355523e-08
mrpl51	26.9498	2.0257364400355523e-08
idi1	5.11986	2.0417130679676563e-08
sorl1	0.928059	2.1324279918943565e-08
si:dkey-250d21.1	2.07035	2.135101868715967e-08
ehmt1b	2.86813	2.2064776963105512e-08
tomm5	0.656592	2.2277487078037934e-08
cavin2b	0.987984	2.2462598043302364e-08
mgst3a	0.828925	2.256983422307892e-08
dnph1	1.91669	2.58736550320815e-08
chchd3a	1.66444	2.6224980546609054e-08
pcf11	1.86928	2.628062365709145e-08
zgc:92313	0.580735	2.6382468772674874e-08
sf3a3	3.02951	2.702233511008882e-08
gfod2	3.9921	2.7556743002911395e-08
ddx61	0.601459	2.790592217319246e-08
ing4	3.4876	2.791627379541794e-08
anapc16	0.906572	2.8505144178660347e-08
bcap31	1.96678	2.9106094573581658e-08
polr2h	5.37958	2.9847161392790305e-08
psmd11b	3.71543	3.011943967010049e-08
atf1	27.0455	3.018658594574757e-08
coq9	26.962	3.018658594574757e-08
nfybb	26.8785	3.018658594574757e-08
arpp19a	27.0302	3.018658594574757e-08
exosc6	26.9714	3.018658594574757e-08
cdk9	27.0511	3.018658594574757e-08
znf185	2.20162	3.030318090937776e-08
idh3a	2.03042	3.117066292569714e-08
cacybp	0.947455	3.238236331646575e-08
si:dkey-240h12.4	1.61169	3.2592063453074524e-08
si:dkey-9i23.15	2.60264	3.271769276174386e-08
uri1	2.0175	3.304206150771948e-08
ppp2r2d	1.3259	3.334268994503077e-08
cldn12	1.90423	3.339856584036807e-08
spty2d1	3.49863	3.3848961944937785e-08
laptm4a	1.0768	3.412710510412985e-08
dazap2	0.861254	3.479772125146062e-08
ppme1	1.95187	3.519009141456686e-08
pdia4	2.94065	3.620451115871672e-08
zc3h18	3.50955	3.675528629028979e-08
zgc:55558	7.39826	3.702456837897808e-08
dbn1	1.42866	3.784862509132113e-08
tmem165	2.77734	3.872161388877393e-08
cat	0.395387	3.876951113262901e-08
tufm	2.30509	3.912073498917675e-08
cand1	3.28481	3.9152196358349155e-08
inpp5b	2.79028	3.991864115845771e-08
srsf6b	1.73584	4.0594352794812485e-08
mrps34	2.43774	4.095918028132121e-08
top2b	1.89981	4.095918028132121e-08
pam16	1.30008	4.11847551562207e-08
ccdc167	2.27911	4.11847551562207e-08
gnl3	2.88013	4.121786791411181e-08
myo10	5.17476	4.3032327944490433e-08
zgc:158868	27.0649	4.459400153999689e-08
rbm19	27.1195	4.459400153999689e-08
ezrb	0.600069	4.5405139300325103e-08
faf2	1.82245	4.553945487992039e-08
fip1l1b	2.90713	4.579226789513011e-08
tcf25	2.20495	4.790497371271391e-08
hibadhb	4.4114	4.8170538108278644e-08
tspan7	1.19306	4.915029586910689e-08
dicer1	2.387	5.049504889455369e-08
phax	3.66535	5.068747088040241e-08
ssr4	0.588447	5.234173569827547e-08
ash1l	1.20429	5.3495475683125474e-08
metap1	3.71659	5.365299946164039e-08
ptpn13	0.563864	5.441370450273936e-08
ap2b1	2.39135	5.504329646256334e-08
dag1	1.39745	5.567996847933843e-08
bloc1s6	0.800704	5.589158352191799e-08
rfc2	3.18646	5.634459011118321e-08
mrpl24	1.77537	5.7387290582206114e-08
scpep1	3.19291	5.7975891090102327e-08
rnf183	1.22668	5.839536777349833e-08
nt5c2b	2.09082	5.8742431927231985e-08
rplp1	0.402886	6.104122399234694e-08
arl14ep	2.12317	6.192996463071806e-08
aurkaip1	2.65477	6.443219593239674e-08
lclat1	2.23752	6.462096210771706e-08
rnf170	1.11964	6.472745671339853e-08
mtdhb	3.18206	6.48065066124737e-08
npm1b	3.8889	6.502407675612247e-08
rap1ab	27.0393	6.576511257342915e-08
nap1l4a	26.8861	6.576511257342915e-08
manf	27.1142	6.576511257342915e-08
zgc:158464	4.50424	6.68913056969689e-08
mylka	0.573074	6.997373421234039e-08
clns1a	2.2471	7.095841272763995e-08
stard9	2.29143	7.125659770183559e-08
pbx4	2.20721	7.228951932329316e-08
cyb5a	0.60517	7.386834403102576e-08
dram2b	3.91332	7.541661376245707e-08
pdcd5	1.25391	7.715984218976918e-08
slc7a9	2.15336	7.820944579500643e-08
cdc42ep1a	4.92083	8.011709629997302e-08
nos1apa-1	4.59705	8.02823807950447e-08
rab13	1.56095	8.158021951391295e-08
xrcc6	5.77113	8.19910817600738e-08
sept15	4.07521	8.261350775444694e-08
golt1bb	2.66486	8.264379575376064e-08
hadhab	2.61191	8.351806306956574e-08
rab18b	2.09292	8.37965087640597e-08
prkd2	1.73298	8.52215319478443e-08
polr2k	3.41489	8.674337784367326e-08
myo18ab	2.5311	8.714268477252506e-08
sumo2b	0.562124	8.986665992664732e-08
alox12	4.78394	8.989956596385452e-08
tpt1	0.543099	9.073332944021775e-08
rnf13	1.99754	9.099672843790568e-08
trip12	7.12026	9.238447457891825e-08
swap70b	27.0012	9.671828658555008e-08
pip4k2ca	1.93073	9.69576886827712e-08
hsdl2	1.20612	9.793742092471468e-08
dlg3	3.34536	9.934414631819069e-08
zdhhc13	2.23771	1.0149390245824351e-07
tp53i11b	2.36084	1.0308016518094333e-07
acmsd	0.697168	1.0771893491879327e-07
cpvl	2.03663	1.0972151700853434e-07
ppp6c	1.81936	1.117133446962624e-07
taok1a	2.86412	1.1316929314128637e-07
srp54	1.47401	1.14643657413655e-07
txnl4a	3.13014	1.1780300835827842e-07
pagr1	2.57994	1.1963613431092534e-07
lyrm7	6.77623	1.196796187508129e-07
brd3a	1.97684	1.2027580275747648e-07
enpp6	3.011	1.2142603898908521e-07
cnn3b	4.23186	1.2197964891960864e-07
cdc14b	2.00517	1.2517780121950745e-07
psen1	3.05044	1.2606384317617777e-07
chordc1b	2.42723	1.2764764726942627e-07
dnpep	3.41531	1.2967638312430054e-07
srsf10b	1.74988	1.3323686280609044e-07
myo1ea	0.871323	1.3530262371233434e-07
rab35b	1.73826	1.3546472932933546e-07
zeb1b	5.35833	1.4140095690385468e-07
fam168b	27.0328	1.415701269626775e-07
hadhaa	2.22489	1.454391174135121e-07
eif3c	0.566062	1.474425720904142e-07
gipc1	1.76497	1.5248633661560082e-07
smad2	1.67894	1.531132531925732e-07
apoa4a	7.09971	1.5716575485707103e-07
commd4	3.41483	1.6105465782739484e-07
bcl2a	0.94788	1.6346978958426384e-07
si:dkeyp-113d7.1	3.13158	1.6529299949154727e-07
pdcd6	0.62772	1.659021495092716e-07
pak2b	2.38657	1.674827954105858e-07
cttnbp2nlb	0.860676	1.682302426803134e-07
nomo	3.63439	1.682302426803134e-07
jagn1b	1.84245	1.6969173933833303e-07
cnot1	3.81644	1.7525404526812703e-07
nabp1a	1.27386	1.7749835150230914e-07
aifm2	2.89207	1.8059994563480824e-07
zgc:56095	2.02789	1.8520289488622935e-07
park7	1.57997	1.856528659842e-07
shank3a	1.87093	1.955579887345169e-07
tp53bp2a	2.88811	1.9937583715882663e-07
commd8	2.27131	2.057096063677154e-07
lysmd2	26.8687	2.0644077671969636e-07
mmadhc	1.47389	2.0644077671969636e-07
akr1a1b	26.8552	2.0644077671969636e-07
znf318	2.84712	2.0677029044230974e-07
cyp20a1	1.92871	2.0804076569124635e-07
fkbp3	0.665359	2.1296936251645e-07
vangl2	5.46186	2.144531660967003e-07
strn3	1.20527	2.16302631898069e-07
hsd17b12b	2.10773	2.202291140231321e-07
srsf5b	2.43707	2.202291140231321e-07
gpd1c	1.33605	2.2953644436704528e-07
tmem94	4.67033	2.3009059932593115e-07
pdcd4a	2.1425	2.3562134527200957e-07
zgc:194392	4.53712	2.385264238373671e-07
si:dkey-83k24.5	0.825285	2.401825949576582e-07
slc43a2b	1.72657	2.423461550861812e-07
slka	1.96166	2.484673002529931e-07
sav1	2.37477	2.584130507442293e-07
usp14	3.34315	2.651438245966798e-07
htatsf1	2.18525	2.709211297700355e-07
pxna	1.46858	2.71114338061073e-07
gtf2f1	1.94261	2.71114338061073e-07
gusb	2.98396	2.788474304754387e-07
lin37	2.26128	2.966475499281614e-07
strap	1.95007	2.9905860145065847e-07
parp2	26.9709	2.994840823198617e-07
dpp3	26.923	2.994840823198617e-07
gins2	27.0768	2.994840823198617e-07
otud5b	26.9136	2.994840823198617e-07
ddx18	3.32381	3.008131978750108e-07
rb1	4.70524	3.037514038198092e-07
dcbld2	4.98282	3.0398326269920566e-07
zgc:162613	5.85083	3.1021589637664826e-07
rps6ka3a	3.56749	3.1171797295606667e-07
tmem11	1.62973	3.165561399499033e-07
naa15a	3.54558	3.280633328153754e-07
rnf44	2.44669	3.379128371619958e-07
ppp4cb	0.861275	3.402339873109101e-07
ssb	1.5333	3.4063087698495606e-07
plekhj1	1.87239	3.565413585482485e-07
mzt2b	2.72887	3.5724598859868406e-07
si:ch211-218c6.8	3.0257	3.6274873804050095e-07
rpl22l1	0.628101	3.6538292836491915e-07
syne1a	5.32669	3.662528170978463e-07
rapgef2	0.659394	3.705385636689044e-07
anapc13	2.25028	3.705385636689044e-07
gstk1	0.678211	3.800806802468886e-07
ipo7	0.895253	3.816009629410426e-07
trim25	2.74957	3.936378888188861e-07
setd2	2.26771	4.1314498133531427e-07
adi1	2.11595	4.1512756287503753e-07
srcap	1.97795	4.281870599840725e-07
tmem256	1.46111	4.2917964855396275e-07
pgrmc2	26.8595	4.316509117808454e-07
bcl7bb	26.6822	4.316509117808454e-07
si:dkey-16l2.20	26.8419	4.316509117808454e-07
si:dkey-253i9.4	26.9986	4.316509117808454e-07
trappc2l	26.7424	4.316509117808454e-07
rnf40	27.0737	4.316509117808454e-07
znf346	3.48202	4.3687330882963775e-07
dpp7	3.21191	4.416235752147551e-07
ranbp3b	2.11535	4.5327448220258597e-07
f10	0.607367	4.805980727393206e-07
nr1h5	0.778988	4.962418028606208e-07
wdr5	3.74952	4.984097809192651e-07
plpp2b	3.51416	5.009882953366711e-07
dek	1.89452	5.031764327481057e-07
kpnb1	1.04251	5.061842397361899e-07
crebbpb	5.08907	5.096174823713285e-07
sap30bp	2.67013	5.118422139227962e-07
slc26a3.2	1.70822	5.278347907894033e-07
rps24	0.289912	5.378229052365678e-07
rnaset2	2.00596	5.574597705303852e-07
rraga	2.30758	5.612290128489924e-07
rbm7	2.89481	5.629967914153044e-07
glulb	5.85427	5.835504467064821e-07
cops5	3.20024	5.879588202722903e-07
ccdc9	3.11561	5.952390593243205e-07
ppp2r5ea	2.44792	5.968725237858082e-07
[truncated: 2,415 more rows]
