# Supplementary material for: Cholangiocytes contribute to hepatocyte regeneration after partial liver injury during growth spurt in zebrafish
Source: Nat Commun. 2025 Jun 6;16:5260. doi: 10.1038/s41467-025-60334-y (PMC12144294; doi:10.1038/s41467-025-60334-y)
Supplement: Supplementary file 5 — Supplementary Data 3 [file 41467_2025_60334_MOESM5_ESM.xlsx]

## Sheet: Larvae_Luminal_DEGs
names	log2foldchange	FDR
actb1	34.1732	2.118480206584409e-21
ptmaa	34.1961	2.118480206584409e-21
rpl39	14.059	2.118480206584409e-21
rps15	34.5675	2.118480206584409e-21
rpl13a	34.9156	2.118480206584409e-21
rps3a	34.8167	2.118480206584409e-21
rps27a	11.2149	2.118480206584409e-21
rpl5b	8.17202	2.118480206584409e-21
rpl32	11.6264	2.118480206584409e-21
hspa8	5.91085	2.118480206584409e-21
rpl21	11.8591	2.118480206584409e-21
rps12	11.0242	2.118480206584409e-21
rpl10	11.2894	2.118480206584409e-21
rps13	14.2739	2.118480206584409e-21
btf3	9.62017	2.118480206584409e-21
mgst1.2	31.5137	2.118480206584409e-21
rpl12	34.8015	2.118480206584409e-21
rpl10a	8.90112	2.118480206584409e-21
zgc:153867	32.7964	2.118480206584409e-21
rpl36a	34.6535	2.118480206584409e-21
rpl30	34.6109	2.118480206584409e-21
si:dkey-96g2.1	6.86915	2.118480206584409e-21
hnrnpa0l-1	32.0771	1.98412580425467e-20
eif4a1b	31.1446	1.98412580425467e-20
adh8b	7.18589	2.864562879804878e-20
h3f3b.1	3.85447	6.672750371193703e-20
hmgb1a	5.49916	1.4840344991498774e-19
spint2	31.0123	1.4840344991498774e-19
zgc:198329	31.7741	1.4840344991498774e-19
kng1	30.7499	1.4840344991498774e-19
zgc:162944	30.2768	1.4840344991498774e-19
sec61g	8.96292	1.5593974702372745e-19
epcam	9.39198	1.5593974702372745e-19
adh5	7.28116	2.106532307575265e-19
tpm4a	7.0414	2.4140771547711477e-19
kctd12.2	5.59661	5.6193731872690115e-19
si:ch73-46j18.5	4.69693	9.283166548143054e-19
cdc42l	30.4758	9.763730085712158e-19
eif1axb	30.4146	9.763730085712158e-19
cx30.3	30.9465	9.763730085712158e-19
gatm	30.4565	9.763730085712158e-19
si:ch73-281n10.2	31.2597	9.763730085712158e-19
lrrfip1a	30.702	9.763730085712158e-19
lurap1	9.01603	1.0280634128419836e-18
fkbp1aa	3.01142	1.0280634128419836e-18
si:ch211-107o10.3	8.5077	1.1832093438836023e-18
si:dkey-56m19.5	8.36533	1.2156730145314963e-18
fabp3	4.88918	1.2156730145314963e-18
si:ch211-212k18.7	7.34865	1.4301187108736374e-18
jupa	6.79892	1.4301187108736374e-18
xirp2a	4.00012	1.934087358519936e-18
si:ch211-243g18.2	4.85399	3.7209905764828424e-18
enc1	3.99303	4.576624017569373e-18
basp1	30.823	6.497381805995658e-18
capza1b	30.3011	6.497381805995658e-18
sb:cb1058	30.6825	6.497381805995658e-18
cd63	31.7994	6.497381805995658e-18
ywhae1	30.3476	6.497381805995658e-18
fxyd1	2.70579	7.785069644271345e-18
gsta.1	8.82404	7.970670416394716e-18
cav1	4.48417	1.0741423137428509e-17
col18a1a	7.76767	1.1440111892657369e-17
dab2ipb	5.24233	1.3349333738325469e-17
sox9b	4.99687	2.0988686976519113e-17
cd9b	3.24994	2.122699541205083e-17
si:dkey-262k9.2	5.07368	2.1751959688532974e-17
mgll	5.18041	2.7737205053113213e-17
pnrc2	3.11793	2.9940275065894765e-17
zgc:86896	4.21442	3.580338612230072e-17
meis1b	5.76176	4.121780676412842e-17
hist2h2l	30.6768	4.1285432982472967e-17
snrpf	30.5211	4.1285432982472967e-17
uqcrq	29.9299	4.1285432982472967e-17
hnf1ba	30.3364	4.1285432982472967e-17
pof1b	30.0866	4.1285432982472967e-17
sall1a	30.1876	4.1285432982472967e-17
stm	31.2449	4.1285432982472967e-17
myh9a	3.32626	5.910559686651544e-17
cldn2	8.14306	6.46825053543667e-17
ccng1	6.57364	9.01184056892529e-17
rps29	1.32441	1.1921295005831144e-16
h3f3c	4.00717	1.3039651436357579e-16
sdcbp2	30.1657	2.879713481073803e-16
ndfip1	29.9559	2.879713481073803e-16
glud1a	30.2806	2.879713481073803e-16
naa10	29.7115	2.879713481073803e-16
cav2	3.60148	2.879713481073803e-16
rtn4a	29.73	2.879713481073803e-16
clic2	30.9239	2.879713481073803e-16
ppp1caa	29.7304	2.879713481073803e-16
acin1a	9.77149	3.149400082717272e-16
si:ch73-1a9.3	3.20018	3.236135581511043e-16
cp	3.97929	5.786566452607759e-16
slc38a5b	3.83847	6.646825339957464e-16
vdac3	3.08808	8.219318617021536e-16
dynll1	3.36489	9.094653105872697e-16
aldh6a1	3.29809	9.939701011132333e-16
gdi2	3.78283	1.6069559724788186e-15
ywhaba	3.41586	1.7482143360101254e-15
arpc4l	30.6265	1.7482143360101254e-15
aqp8a.1	32.5836	1.7482143360101254e-15
ndufa8	29.8096	1.7482143360101254e-15
aldh9a1a.1	30.1546	1.7482143360101254e-15
snrpd2	30.2225	1.7482143360101254e-15
hint1	30.032	1.7482143360101254e-15
ppp2cb	30.1641	1.7482143360101254e-15
ube2na	29.8462	1.7482143360101254e-15
kalrnb	29.9856	1.7482143360101254e-15
her9	30.916	1.7482143360101254e-15
grhprb	29.8617	1.7482143360101254e-15
ndufb9	29.9693	1.7482143360101254e-15
smad3a	29.7452	1.7482143360101254e-15
mylk5	8.58178	2.1231394902346294e-15
krt4	10.1296	2.1231394902346294e-15
efnb2a	8.09685	2.1231394902346294e-15
hmgb3a	4.56435	2.157899040126238e-15
zgc:92161	3.39344	2.193350996545452e-15
clic5b	5.20163	2.673670291485347e-15
serf2	4.27103	3.67486129992037e-15
gdpd2	3.0317	4.063538090243405e-15
hmgn7	3.48301	4.439248358209018e-15
sept6	4.05266	5.401813681686716e-15
vasnb	6.52756	5.556989310275961e-15
c5	5.92978	5.855302143138603e-15
snrpe	3.53078	6.123977072055832e-15
sgk1	2.66637	6.123977072055832e-15
sult6b1	6.03426	6.4531788904035e-15
lrrc17	6.01283	7.733108132500146e-15
msmo1	4.5368	7.733108132500146e-15
ndrg2	5.9286	9.624280311826792e-15
psma5	29.7797	1.0587654660942107e-14
atp6v1g1	29.4717	1.0587654660942107e-14
plekha1a	29.6298	1.0587654660942107e-14
ndufa1	29.6187	1.0587654660942107e-14
ssr3	29.8999	1.0587654660942107e-14
dhrs1	8.72937	1.3011578004223883e-14
tpm2	3.89708	1.6061256692427946e-14
sh3bgrl	7.65701	1.8158553770840662e-14
calm3a	3.69009	1.846665634038595e-14
chd4b	7.06185	2.162181614281791e-14
pdzk1ip1	2.18178	5.510230395642464e-14
pgrmc1	2.71771	6.005176247333676e-14
cox6a1	2.69907	6.502357621324359e-14
si:rp71-17i16.6	30.0114	6.523549750260156e-14
pmp22a	29.6917	6.523549750260156e-14
idh1	29.9525	6.523549750260156e-14
cryl1	30.0799	6.523549750260156e-14
vcp	29.575	6.523549750260156e-14
hp1bp3	4.26949	7.795343521548976e-14
zgc:113142	3.42359	9.204612262025076e-14
hmgn2	2.61572	1.0989334211461657e-13
gchfr	3.08498	1.1698869015089264e-13
nr5a2	6.19944	1.554930675267288e-13
tmsb4x	1.33448	1.5813036756188626e-13
hpda	2.98915	1.6451530242664909e-13
sh3pxd2aa	4.30864	1.8423777819382675e-13
rpl38	1.29737	2.0749662337549775e-13
hnrnpa0a	4.82311	2.098232426980203e-13
sap18	6.10819	2.134077136287193e-13
cxcl20	2.3049	2.170587428101932e-13
rell1	5.92036	2.7827535484129036e-13
ywhabb	2.59503	3.062416306200086e-13
zfp36l2	4.14513	3.15001523628562e-13
cib1	5.71076	3.6054160245440726e-13
arpc3	2.41397	3.6054160245440726e-13
fam32a	29.2375	3.651139494439803e-13
si:ch211-202f5.3	29.3409	3.651139494439803e-13
ptbp1b	28.9316	3.651139494439803e-13
psmb5	29.3048	3.651139494439803e-13
prdx3	29.4416	3.651139494439803e-13
emc6	29.2673	3.651139494439803e-13
cbln17	4.61255	4.645757024151085e-13
hmgb2b	2.91922	4.86129533000178e-13
arpc1a	2.4991	4.890373486726026e-13
myl9b	2.48679	5.378666902510935e-13
eif4bb	7.21757	5.53289331471014e-13
gstr	2.14271	5.755279532140415e-13
entpd8	6.67154	7.988107024121047e-13
si:dkey-204f11.64	2.77635	8.174743262614524e-13
ywhabl	2.29375	8.501747775112294e-13
dlst	6.58994	8.553479208193571e-13
hspa9	4.63655	1.1281434177048614e-12
sept10	3.34604	1.1350320152968332e-12
calm2a	3.06262	1.1419879040018155e-12
klc4	3.71545	1.2139281669561932e-12
seta	2.56505	1.2348989262683459e-12
mtdha	4.62711	1.3271112824184824e-12
itsn2b	3.8958	1.5492352578595073e-12
fgl2a	4.55359	1.918290572919104e-12
ndufa12	29.0806	1.9696977027411213e-12
ddt	29.5808	1.9696977027411213e-12
cbx1a	29.5418	1.9696977027411213e-12
rsl1d1	29.4877	1.9696977027411213e-12
cobll1a	29.6002	1.9696977027411213e-12
taf12	29.1441	1.9696977027411213e-12
psmb3	3.059	2.4369261578595984e-12
ndufb4	7.9063	2.7330846412645238e-12
cbx3a	3.01917	3.5264343501451646e-12
ppt1	3.27256	3.7685458242698905e-12
tma7	2.79878	3.941481111023746e-12
sec11a	6.57997	4.303594036544509e-12
ubl3a	4.09872	4.770199182612195e-12
eif3ea	2.42434	5.435138385305221e-12
syncrip	2.81935	5.435138385305221e-12
kifc3	4.15551	5.832134779829071e-12
sf3b5	3.95492	9.021603762393423e-12
zgc:163080	29.3496	1.0377916418832119e-11
srsf7a	29.1626	1.0377916418832119e-11
asah1b	29.2645	1.0377916418832119e-11
polr2l	28.9879	1.0377916418832119e-11
magoh	29.1303	1.0377916418832119e-11
pfdn5	29.0872	1.0377916418832119e-11
sypl2a	29.9047	1.0377916418832119e-11
tfa	2.39319	1.0921799483181697e-11
ap1s3b	2.0363	1.1588565199906313e-11
ap1s1	3.43921	1.1787705120907192e-11
ctdsp2	8.38681	1.2245804787138479e-11
rab11a	8.35729	1.2721520317585144e-11
grb10a	5.04573	1.4168325463721433e-11
s100u	3.09095	1.4261171351837871e-11
clic1	3.67889	1.4970630007715103e-11
ndufs7	7.23801	1.5069031220113536e-11
ugt8	3.77592	1.6323610630779186e-11
pcbd1	2.80624	1.695566998236368e-11
fkbp2	3.11453	1.779717345774103e-11
lsm6	3.34408	1.8679819775903237e-11
nucks1a	3.35795	1.9401892119924812e-11
cox8a	2.58792	2.1905049210542433e-11
kpna4	4.158	2.2749652516385128e-11
prdx2	1.55269	3.0946979729543407e-11
prdx4	2.69698	4.70605710214182e-11
stau2	5.58158	4.834978729752558e-11
qkia	2.87147	4.91668205434525e-11
lsm8	4.43988	4.999798562977912e-11
plekho2	4.57182	5.127989957206907e-11
pgd	29.0158	5.127989957206907e-11
sdhc	29.0772	5.127989957206907e-11
txndc9	29.1479	5.127989957206907e-11
xrcc5	30.3709	5.127989957206907e-11
azin1b	29.0046	5.127989957206907e-11
fdx1	29.0674	5.127989957206907e-11
slc51a	4.92229	5.161927078201931e-11
aldh2.2	5.22954	5.2496753276273464e-11
polr2f	5.17493	6.036441490474043e-11
hnrnpaba	1.9445	6.20187223077099e-11
morf4l1	8.26955	6.220627609222493e-11
arpc2	1.78438	6.220627609222493e-11
wdr37	3.34786	6.589882688757454e-11
snrpg	3.74235	6.701753474067624e-11
rap1b	2.36259	7.36806129255349e-11
si:ch211-248a14.8	7.01659	7.569695770394205e-11
slc3a1	6.97543	7.856267939156113e-11
foxa2	5.01138	8.405730545465643e-11
egr1	7.11713	8.54820647126858e-11
sub1a	2.87692	9.916831177639866e-11
eno3	1.42229	1.1734076788085922e-10
ube2d2	2.25018	1.2174806845422304e-10
clta	5.51029	1.2505275366329515e-10
hnf1bb	4.82316	1.2588590569176355e-10
cpne1	2.79587	1.3148269660194455e-10
snrpd3l	3.59236	1.429592000944253e-10
psmd13	3.45477	1.4831560200904935e-10
sumo3a	2.60313	1.667112398087179e-10
cnbpa	2.70518	1.7467874950976076e-10
krt8	1.3555	1.8671402305150003e-10
metap2b	3.42572	2.2120993699453992e-10
snrpd1	3.0132	2.249147347335132e-10
nccrp1	28.8753	2.365323397422255e-10
tm9sf2	28.6699	2.365323397422255e-10
emd	29.055	2.365323397422255e-10
capgb	28.8932	2.365323397422255e-10
mrps36	28.8117	2.365323397422255e-10
atrx	29.3342	2.365323397422255e-10
emc2	28.8736	2.365323397422255e-10
sgta	29.0579	2.365323397422255e-10
si:dkey-286j15.1	28.8186	2.365323397422255e-10
hdac1	2.72458	2.5025197881273347e-10
hypk	3.76747	2.6738855054556294e-10
si:dkey-13a21.4	8.11945	2.800748504773895e-10
ddx39ab	3.84144	2.819687533293855e-10
sri	3.4214	2.8955111897467977e-10
prdx6	3.0666	2.9733515348887043e-10
si:dkey-67c22.2	6.94293	3.7189296777018333e-10
f11r.1	2.12744	3.7810277339787955e-10
bckdhbl	4.77876	4.1995939862942664e-10
si:ch211-288g17.3	3.69991	4.4404404479609944e-10
map2k6	2.99117	4.649058421631171e-10
gnaia	4.79802	4.790406023673239e-10
ncbp2	3.2907	4.790406023673239e-10
ap2m1a	2.22646	5.015219570182236e-10
psma3	2.22626	5.148776838147811e-10
gng5	2.12464	5.604660061376112e-10
blnk	3.41844	5.809983161046035e-10
golga7	2.56764	6.18259436962926e-10
gstm.3	6.64205	6.906185984316886e-10
id2a	2.03595	8.198221771453865e-10
vamp3	2.12062	8.333584044359538e-10
cox7c	1.73377	8.5534812361507e-10
cldn7b	5.42867	9.302685156960867e-10
si:ch211-137i24.10	1.55032	1.0116019349382387e-09
gmfb	3.75941	1.0583723943610797e-09
ppp1r9bb	28.9072	1.070522853409913e-09
eif1ad	28.6733	1.070522853409913e-09
zgc:193711	28.8286	1.070522853409913e-09
tardbp	28.6492	1.070522853409913e-09
cxadr	28.9294	1.070522853409913e-09
gadd45ga	29.1615	1.070522853409913e-09
flii	5.14346	1.2328088889479003e-09
p4hb	8.2335	1.2773138791615676e-09
slc15a2	3.09009	1.4015755840046404e-09
ube2l3a	2.82621	1.537641897282514e-09
phf5a	7.18553	1.5883831299134386e-09
upf3b	7.20056	1.5883831299134386e-09
marcksl1a	1.46112	1.6454358687730081e-09
ndufb5	7.07117	1.737249208113836e-09
mphosph8	6.64599	1.851582229462246e-09
psmc4	3.58278	1.8997612381906754e-09
npm1a	3.34105	1.949175357061337e-09
hnrnpa0b	2.1986	1.980978537761273e-09
pam	2.43201	2.051834041668119e-09
purab	4.47721	2.1051430986999717e-09
tmem54b	3.64524	2.2431268479535483e-09
arpc5a	3.62974	2.301308038683277e-09
zgc:162396	6.0202	2.3387750934394678e-09
cfl1	1.42197	2.4683246480930416e-09
emc10	2.68982	2.532243165876909e-09
ubtf	3.03503	2.5492702090135715e-09
ndufab1b	2.33558	2.6400217993724064e-09
cdkn2aipnl	3.14594	2.657787300091215e-09
cgnb	2.44328	2.995401368964559e-09
timm8b	4.27554	3.101672697531476e-09
tuba8l	1.89039	3.2116386375621275e-09
cd81a	5.51156	3.233207845829403e-09
atp2b4	3.06565	3.2549390342802568e-09
abcc2	2.46972	3.424846173276954e-09
slc37a2	2.33155	3.424846173276954e-09
cldn15lb	2.16512	3.513043225629473e-09
gnb1b	1.77759	3.5273558080366817e-09
nop10	2.50791	3.5273558080366817e-09
aldh7a1	3.49423	3.721081001611348e-09
frmd4ba	5.20472	4.036617705439333e-09
coro1ca	3.29879	4.207137329152731e-09
lipf	3.78406	4.207137329152731e-09
prox1a	2.87642	4.4102587207737205e-09
copb2	28.881	4.4102587207737205e-09
spen	29.0255	4.4102587207737205e-09
ier5	28.6766	4.4102587207737205e-09
dap	28.7768	4.4102587207737205e-09
rgcc	29.126	4.4102587207737205e-09
atf4b	29.0985	4.4102587207737205e-09
tmed10	29.0643	4.4102587207737205e-09
srrm2	29.0876	4.4102587207737205e-09
psme1	28.7591	4.4102587207737205e-09
rbp2a	29.1324	4.4102587207737205e-09
apcdd1l	28.7967	4.4102587207737205e-09
ugt1a1	28.7832	4.4102587207737205e-09
taf13	28.678	4.4102587207737205e-09
srsf1a	29.0159	4.4102587207737205e-09
hells	29.1822	4.4102587207737205e-09
abcd3a	28.7126	4.4102587207737205e-09
pitpnbl	28.6975	4.4102587207737205e-09
fetub	1.91975	4.4707249226750116e-09
abcb11b	4.13976	4.4707249226750116e-09
khdrbs1a	1.60895	4.5433148977922425e-09
zgc:77439	1.68782	5.257125908524641e-09
foxp4	1.60277	5.6470503293043195e-09
si:dkey-7j14.6	2.49984	5.845280440664702e-09
btk	4.65101	6.050319161042345e-09
nr1h5	7.08685	6.147937792938971e-09
nr2f1a	2.29462	6.189774442969152e-09
pfn2l	2.27675	6.347892494931184e-09
hmga1a	2.20151	6.450278360487071e-09
id1	3.52281	6.721580674378356e-09
lrpap1	4.79617	6.721580674378356e-09
abracl	2.48253	6.9567352031259145e-09
notch3	7.01717	7.00412037715528e-09
hnrnpabb	1.73651	7.3158559467871655e-09
eif4a3	2.33399	7.365687060733548e-09
ppib	1.49135	7.764044757720076e-09
pdia3	1.83229	8.089544190587153e-09
ccdc85b	4.1154	8.84380530969758e-09
pabpc1a	1.18996	9.556199549738668e-09
snx12	2.93886	9.556199549738668e-09
etf1b	5.95484	9.864751488821724e-09
snrpb	2.08448	1.0370362115366882e-08
bhmt	2.40575	1.1127292587480757e-08
si:ch1073-429i10.3	2.04935	1.151231958431827e-08
pdlim2	3.54452	1.169610487329211e-08
pa2g4a	5.82141	1.2489477933812662e-08
arl4ca	2.58369	1.2489477933812662e-08
pcna	3.36881	1.2804106436838527e-08
eif5a2	2.18981	1.3008210111617191e-08
sh3gl1b	4.87895	1.3795353861794371e-08
ywhah	2.24337	1.4142196470712982e-08
vaspb	2.56579	1.503048982857161e-08
capn1a	5.15016	1.6708580038375165e-08
zc3h13	28.779	1.7675633159367172e-08
dpm2	28.5866	1.7675633159367172e-08
ndufs4	28.4948	1.7675633159367172e-08
picalma	28.6805	1.7675633159367172e-08
mrpl28	28.4116	1.7675633159367172e-08
suclg2	28.436	1.7675633159367172e-08
pbdc1	28.6379	1.7675633159367172e-08
smim15	28.7356	1.7675633159367172e-08
akap13	28.4932	1.7675633159367172e-08
tomm22	28.5253	1.7675633159367172e-08
rpe	28.331	1.7675633159367172e-08
nr2f2	1.99986	1.9119776879980835e-08
shmt1	3.73807	2.0312023551923592e-08
rbp4	2.0339	2.1194402320654298e-08
capza1a	2.32828	2.172260073748175e-08
rpl8	0.808752	2.1726937959790324e-08
cbx5	3.31056	2.1726937959790324e-08
ube2e3	2.03402	2.1726937959790324e-08
csnk1a1	2.19517	2.1726937959790324e-08
krtcap2	2.26454	2.207050707968615e-08
mcm5	7.855	2.237101996944957e-08
gstm.1	3.71918	2.237101996944957e-08
uqcrc1	7.1959	2.354991636259656e-08
cct5	1.86107	2.3921839522704107e-08
rpz5	3.5956	2.473614045786282e-08
tefa	3.09362	2.5980795296412275e-08
ip6k2a	1.78077	2.7103134366273244e-08
gmnn	4.89535	2.871759548446494e-08
gnb1a	1.73865	3.0425907712238914e-08
bmp16	4.55798	3.0631690153244526e-08
dad1	1.84672	3.384552146822051e-08
eef1g	1.05029	3.384552146822051e-08
sesn1	2.37098	3.43762409499021e-08
unm_sa911	6.01608	3.5224476328394936e-08
ezra	1.85808	3.665849079266341e-08
jpt1b	1.87378	3.71554497800744e-08
drap1	2.43024	3.71554497800744e-08
tbca	2.5521	4.076084775276605e-08
iqgap2	2.33885	4.2131015217787315e-08
tmem176l.3a	3.37435	4.392957597451495e-08
arglu1b	2.83736	4.611125110099555e-08
supt4h1	2.17305	4.611125110099555e-08
hspe1	1.64782	4.882374150573448e-08
kdelr2a	2.72434	4.915227790792127e-08
sdc2	2.94772	5.3419267980891575e-08
snx6	3.53634	5.413977135913012e-08
psmd4b	2.35177	5.5461966695570605e-08
ywhaqa	1.76027	5.8828090246092934e-08
rnasel3	3.06385	5.9104575072790794e-08
spcs1	1.98811	5.9104575072790794e-08
st3gal7	1.91452	6.352997343814763e-08
pomp	1.84863	6.551261691540747e-08
ddost	2.62184	6.551261691540747e-08
nudcd2	28.3664	6.650670266655e-08
nat9	28.4856	6.650670266655e-08
cltca	28.383	6.650670266655e-08
hnrnpc	28.5174	6.650670266655e-08
ptges3a	28.7122	6.650670266655e-08
chchd2	28.4575	6.650670266655e-08
pfdn2	28.5975	6.650670266655e-08
si:ch211-66k16.27	28.5811	6.650670266655e-08
skap1	28.6477	6.650670266655e-08
eno1a	28.5912	6.650670266655e-08
si:dkey-33c12.4	3.53578	6.858435761140712e-08
ost4	2.53095	6.858435761140712e-08
srsf5a	1.53422	6.964698810517552e-08
ssuh2rs1	3.47397	7.01167425208635e-08
ndufab1a	2.48326	7.058979181901952e-08
zgc:153409	2.26154	7.093001685057973e-08
bzw1a	2.45432	7.093001685057973e-08
sh2d5	3.62585	7.265405133754084e-08
slc20a2	3.27991	7.441897617823126e-08
usf1l	8.09828	7.622573497298007e-08
asph	5.07509	7.740487381899809e-08
csnk2a1	7.83102	7.860193311834335e-08
ppiab	0.879577	8.245889830484853e-08
c3a.1	1.76829	8.245889830484853e-08
apex1	4.76662	8.892729383427613e-08
hkdc1	7.05776	9.265391282649269e-08
sod1	1.5886	9.48910060423185e-08
actr2a	2.55711	9.801720888761133e-08
adssl	4.75682	9.952443239748649e-08
npm3	3.00076	1.001928307142303e-07
sept7a	2.80935	1.008658767042177e-07
sec63	3.153	1.0154360239355015e-07
ewsr1b	2.14062	1.0222604002646702e-07
mcm2	4.87198	1.0468897055554841e-07
tktb	2.03629	1.0629732940905186e-07
nop2	2.88888	1.0792993921785708e-07
sumo3b	3.17497	1.1126934528026883e-07
cmbl	1.74893	1.1394488460268526e-07
ube2ib	2.73925	1.1450001568192141e-07
si:ch73-206d17.1	4.90769	1.1450001568192141e-07
rhoaa	1.67439	1.1625650810242645e-07
banf1	2.73535	1.1703775904771047e-07
eci1	2.98028	1.1941415848018208e-07
arl6ip1	6.19248	1.1941415848018208e-07
cst14a.2	2.00538	1.1941415848018208e-07
si:ch73-86n18.1	6.16293	1.2124525540563688e-07
skp1	1.66334	1.2415581393815485e-07
bcas2	2.47282	1.3265228060996325e-07
magt1	1.86649	1.346809717884468e-07
cfh	3.74071	1.4026415363830946e-07
eif4g1a	2.23678	1.424063526601445e-07
hsdl2	2.00316	1.4581047228466482e-07
gata6	1.96406	1.5056265024320007e-07
ilf2	2.75967	1.5157077950103028e-07
cox17	2.627	1.602378215214249e-07
tuba8l4	1.54158	1.725730747856455e-07
znf609b	4.52157	1.7817160057867932e-07
yap1	5.1063	1.839466832557741e-07
taf15	2.61294	1.8517297387612826e-07
setb	1.88351	1.8640766394447838e-07
cd164	2.72961	1.9570311343532208e-07
paip2b	1.87648	1.9700659429944266e-07
nop58	2.18451	2.050881063200461e-07
mgst3b	1.52865	2.1709781915045217e-07
cfhl2	3.25261	2.2037735660992422e-07
ptena	3.55109	2.2519150495605635e-07
si:ch211-191j22.3	1.99562	2.2519150495605635e-07
slc3a2a	28.5396	2.365954135767481e-07
polr2i	28.2764	2.365954135767481e-07
mrpl54	28.5106	2.365954135767481e-07
anxa3b	29.1402	2.365954135767481e-07
nrarpa	28.5937	2.365954135767481e-07
rbp2b	28.7408	2.365954135767481e-07
tmem196b	28.5622	2.365954135767481e-07
cdc26	28.4945	2.365954135767481e-07
baz1b	28.5118	2.365954135767481e-07
cdca7b	28.5427	2.365954135767481e-07
psmc6	28.6916	2.365954135767481e-07
dohh	28.2702	2.365954135767481e-07
tprg1	28.4007	2.365954135767481e-07
churc1	28.2068	2.365954135767481e-07
ddx23	28.3634	2.365954135767481e-07
rpa3	5.22386	2.4218125297880296e-07
eif5a	1.37408	2.4789540410629935e-07
hacd2	1.86778	2.507885066263425e-07
u2af2b	2.17595	2.507885066263425e-07
nme2b.2	4.55113	2.610104123016458e-07
hmgn3	3.49089	2.6848696544173943e-07
tp53	4.83838	2.6848696544173943e-07
flot1b	2.88879	2.6848696544173943e-07
hsbp1b	2.18447	2.748058791002271e-07
hmgb3b	2.44386	2.761761612476669e-07
llgl2	3.33178	2.761761612476669e-07
jak1	7.79806	2.8033499116290394e-07
smc1al	2.511	2.869260332954529e-07
sox5	2.65758	2.8883721672358424e-07
sox11a	3.25619	2.9318237933512703e-07
cox5ab	1.62755	3.020653139708688e-07
ccdc25	3.20522	3.020653139708688e-07
ifi30	6.96606	3.0660492752250237e-07
ostc	2.29084	3.086460677547043e-07
ubap2b	7.34526	3.107010385481164e-07
tia1	4.37558	3.148528425972686e-07
ppp1cb	2.49379	3.148528425972686e-07
anp32b	2.68473	3.195815784952757e-07
snrnp70	2.151	3.297844660683015e-07
ptenb	2.90971	3.336465091304238e-07
csnk2b	2.00507	3.336465091304238e-07
calm1a	1.47464	3.336465091304238e-07
fundc2	2.6169	3.4373003224038036e-07
lsm7	3.33546	3.4373003224038036e-07
rab11fip1a	1.6731	3.6656352379418777e-07
pacsin3	2.44051	3.7204820710328874e-07
nos1apa	1.87217	3.770069190914466e-07
prkar2aa	1.90093	3.770069190914466e-07
pdap1a	6.4218	3.7951138169651934e-07
psmb2	1.78471	3.8142245468612267e-07
smarca4a	3.1291	3.8142245468612267e-07
spink4	1.91697	3.871265374635392e-07
creb3l3l	6.218	4.053867501594229e-07
mapkapk2a	4.43249	4.1143973008324927e-07
cops7a	6.05193	4.14170782753038e-07
eif4ebp1	3.23731	4.238116337858019e-07
mmgt1	4.37713	4.3013307468656015e-07
ndufb10	1.73256	4.32986485003678e-07
zgc:91910	2.29057	4.430533572371701e-07
cdh1	1.36058	4.496548208459268e-07
ndufs5	1.80844	4.631470826720192e-07
dnajc9	5.83337	4.6621633296734533e-07
mcm4	5.75917	5.092013004090234e-07
si:ch1073-280e3.1	2.53859	5.125664750882037e-07
capns1a	1.79788	5.201734730683044e-07
denr	2.00868	5.498048472716229e-07
myl12.1	1.30882	5.579479694227239e-07
nabp1a	3.25199	5.616278329758481e-07
slc25a20	1.81429	5.653322428373416e-07
cct7	1.71629	5.737006883623808e-07
snu13b	2.34299	5.812928840595328e-07
mrpl57	2.92318	5.812928840595328e-07
stxbp6	5.18727	5.946962326024687e-07
psip1b	3.87072	6.173892327353213e-07
edf1	1.25972	6.173892327353213e-07
sub1b	5.3642	6.316003310887467e-07
adka	2.43045	6.663450713605618e-07
calr3a	2.23313	6.76166175108762e-07
ppap2d	4.03844	6.840460382310709e-07
acmsd	3.12471	6.840460382310709e-07
cct4	1.46972	6.941238245515842e-07
nono	2.57895	7.043463066746377e-07
mtpn	1.85878	7.310997928358508e-07
abcf1	2.56994	7.599828913778759e-07
tmem147	2.69762	7.899710468854288e-07
mcm6	4.84592	7.902277710794472e-07
epb41l5	27.9244	7.902277710794472e-07
si:ch211-156j16.1	28.6147	7.902277710794472e-07
pa2g4b	28.65	7.902277710794472e-07
gtf2h5	28.2137	7.902277710794472e-07
plekha7b	28.3537	7.902277710794472e-07
si:dkey-112a7.4	28.083	7.902277710794472e-07
igfbp5b	28.6707	7.902277710794472e-07
mrpl30	28.0716	7.902277710794472e-07
tbcb	28.4483	7.902277710794472e-07
anapc11	28.3959	7.902277710794472e-07
psmc1a	28.2706	7.902277710794472e-07
tomm70a	28.5346	7.902277710794472e-07
cops8	28.3745	7.902277710794472e-07
mcm3	28.7314	7.902277710794472e-07
arf5	28.2171	7.902277710794472e-07
cyc1	1.91144	8.148146514557841e-07
psmd7	2.36779	8.524675878356126e-07
arhgdia	1.53861	8.637077246810285e-07
akirin1	4.76941	8.976602520302284e-07
psmd8	2.97364	9.03552441247252e-07
lygl1	1.76707	9.154536430587297e-07
hcfc1a	8.15957	9.154536430587297e-07
zgc:174356	3.01331	9.275122963161543e-07
aco2	3.99273	9.70213525313355e-07
ndufa10	2.17109	9.70213525313355e-07
cct3	1.98474	9.90847575050867e-07
ube2v1	1.98955	1.0133632026444276e-06
aip	2.17845	1.0446559394632005e-06
rnf121	6.78121	1.0753458422250992e-06
lsm3	2.60187	1.1069125112550377e-06
anp32a	1.83094	1.141000935097067e-06
stra6l	2.98729	1.155959671499175e-06
rpn1	2.23837	1.155959671499175e-06
ostf1	6.67526	1.1694608680802415e-06
sod2	1.67793	1.1694608680802415e-06
tmem176l.1	4.49681	1.1771045727811416e-06
si:ch211-286b5.5	1.61803	1.183131945426678e-06
si:ch211-156b7.4	6.34735	1.183131945426678e-06
ctnnb2	1.79003	1.1969749921026473e-06
dido1	1.95602	1.1969749921026473e-06
copz1	2.24126	1.1969749921026473e-06
psma8	1.5904	1.2126834521820377e-06
rbms2a	2.65026	1.2126834521820377e-06
rap1aa	3.16105	1.2698515110951069e-06
tmem30c	3.77474	1.2985008877633593e-06
pnn	2.66881	1.3069761933242428e-06
atox1	2.29692	1.3684403304994943e-06
sord	3.464	1.375451316583963e-06
polr2eb	2.10713	1.375451316583963e-06
ndufb2	1.5408	1.4628732748048203e-06
rbx1	1.5375	1.5173355248546295e-06
hspd1	2.12096	1.5271983526871823e-06
nucks1b	2.80578	1.5593119689250096e-06
btbd10b	5.63013	1.5593119689250096e-06
gpx4b	1.44727	1.581809800183669e-06
psma6a	2.6516	1.604622981509003e-06
eif3s6ip	1.51946	1.73300203661335e-06
gnai2a	1.82859	1.7579216896860329e-06
knop1	2.54498	1.8112774578050578e-06
ilf3b	2.45134	1.8229947154209887e-06
sdha	2.24774	1.8347876718672686e-06
arpin	2.92283	1.8466568062656023e-06
eif4ebp2	1.88313	1.947642533126347e-06
tia1l	5.09679	1.975549763001388e-06
tnrc6c1	1.93551	2.0644078064070364e-06
mrpl36	2.15215	2.1267396433209368e-06
zgc:174863	2.25253	2.14043914785747e-06
ywhaz	1.66845	2.2191808215551755e-06
rwdd1	2.16575	2.2191808215551755e-06
pgam1a	1.74228	2.2478354960775907e-06
txndc17	2.4119	2.2478354960775907e-06
znf576.2	2.70746	2.3155184604776954e-06
cct6a	1.29611	2.4037010722190296e-06
ebna1bp2	2.80656	2.415911071530197e-06
zgc:86598	2.73974	2.415911071530197e-06
cdv3	2.04919	2.4314290059850347e-06
lamtor5	3.2149	2.4470462803445533e-06
hpgd	3.26112	2.4818729501773296e-06
psmc2	2.32669	2.5366976244672497e-06
f10	2.70475	2.5529752992410014e-06
pcnp	28.3146	2.555240821405674e-06
traf4a	28.6315	2.555240821405674e-06
gcsha	28.0958	2.555240821405674e-06
mcfd2	28.1589	2.555240821405674e-06
hspa4b	28.2781	2.555240821405674e-06
huwe1	28.0008	2.555240821405674e-06
rfc3	28.2694	2.555240821405674e-06
atp6v0d1	28.0022	2.555240821405674e-06
zgc:193726	29.9244	2.555240821405674e-06
p4ha1b	28.3491	2.555240821405674e-06
lig1	28.7761	2.555240821405674e-06
pnisr	28.5706	2.555240821405674e-06
si:ch211-214p16.3	29.1158	2.555240821405674e-06
faub	28.1408	2.555240821405674e-06
crk	28.0576	2.555240821405674e-06
cab39l1	28.3844	2.555240821405674e-06
tspan3a	28.1668	2.555240821405674e-06
tjp2b	2.24272	2.6049269136965147e-06
mpc2	2.57777	2.6049269136965147e-06
mthfs	2.19816	2.6049269136965147e-06
etfa	1.73961	2.641983590553675e-06
srsf3b	1.82731	2.679551402876697e-06
apoba	3.64833	2.717637155380843e-06
thoc2	2.54482	2.7351197493404647e-06
rbbp4	3.82679	2.901180780956895e-06
sar1b	2.68068	2.91980833421143e-06
esd	2.33906	2.961197607477853e-06
tomm7	1.41828	3.0031555510312277e-06
slc2a2	4.55004	3.1404982000486723e-06
ddx39aa	1.90707	3.1849097612920658e-06
zgc:193541	1.3429	3.2299299360984747e-06
gc	2.8813	3.3218284069202984e-06
maff	6.89024	3.3218284069202984e-06
si:ch73-31d8.2	4.17735	3.473215918618616e-06
dynlt3	1.88489	3.576313615794888e-06
tanc1b	6.74316	3.6266740726392595e-06
si:ch211-210c8.7	2.088	3.649808625606168e-06
mylka	6.73694	3.668469346360008e-06
sdhdb	2.33271	3.668469346360008e-06
rbpms2a	2.02856	3.7200943447107356e-06
chmp4bb	1.71668	3.7438199702273223e-06
sept7b	2.40986	3.7629801378323836e-06
eif3ba	1.46884	3.815900893005556e-06
sdf4	6.15012	3.8695424095703445e-06
hnrnpa1b	1.64806	3.9190275811599555e-06
ybx1	0.829626	3.9190275811599555e-06
stx12	2.09891	3.969139914549151e-06
psma1	1.3947	3.969139914549151e-06
ndufb6	1.66537	4.024874615199599e-06
cope	1.73142	4.0712771689561076e-06
higd2a	1.86663	4.0712771689561076e-06
zgc:162613	6.34193	4.097215684213931e-06
arhgef18a	4.08904	4.123317873652063e-06
cct8	1.5687	4.234579409057388e-06
hsd17b10	3.83954	4.234579409057388e-06
si:ch211-51e12.7	2.1192	4.293936461540012e-06
sf3a2	1.65521	4.348769488676643e-06
mtch2	2.03233	4.348769488676643e-06
srsf2a	1.5878	4.714211105782372e-06
ranbp1	1.49398	4.88346144600424e-06
pik3cb	2.17364	5.096797050462807e-06
lsm4	2.08771	5.1290638776234254e-06
nudt21	3.27445	5.2792917458396075e-06
ndufb8	1.3935	5.427191452309643e-06
smndc1	3.0386	5.54408524905569e-06
igfals	5.13449	5.579096985377329e-06
srrm1	1.59672	5.7351127181142284e-06
mrps25	3.06711	5.7351127181142284e-06
zfyve21	1.51936	5.8146952352712405e-06
dolpp1	3.38232	5.84435571717429e-06
arpc1b	2.69075	5.925411963178338e-06
slirp	2.06349	6.2289042184966015e-06
acadm	1.5405	6.315104219875303e-06
bcl2a	3.32568	6.354846331574805e-06
dcaf7	2.60603	6.394835441988215e-06
ctcf	5.12466	6.427430440299654e-06
a2ml	4.09682	6.427430440299654e-06
rbmx	1.88484	6.508579012303514e-06
mob4	2.07824	6.508579012303514e-06
ahsg2	2.28222	6.647899376789801e-06
mbd3a	3.27091	6.739716928587118e-06
camk2g2	2.92399	6.875689696667125e-06
aspdh	3.00879	7.022586257965851e-06
sf3b6	1.78988	7.2798714859037394e-06
rac1a	2.27944	7.59348554524037e-06
eif4e2rs1	2.68744	7.812810082003238e-06
srsf6b	2.12082	7.917708233632355e-06
ehf	28.338	7.917708233632355e-06
commd7	28.1862	7.917708233632355e-06
si:ch211-212k18.4	28.102	7.917708233632355e-06
ppp4cb	2.09257	7.917708233632355e-06
ewsr1a	28.1562	7.917708233632355e-06
prkcdb	27.9944	7.917708233632355e-06
mgst1.1	28.3021	7.917708233632355e-06
rps6kb1b	28.2299	7.917708233632355e-06
pex5	28.1757	7.917708233632355e-06
nkap	28.2883	7.917708233632355e-06
mrps18c	28.1258	7.917708233632355e-06
tmem258	1.2138	7.967322023844897e-06
snrpa	2.40765	7.998832787566375e-06
vapal	1.84544	7.998832787566375e-06
lmo7a	4.8064	7.998832787566375e-06
ctsa	1.83652	8.048966833681601e-06
uqcc2	2.47706	8.159500927273458e-06
serinc2	1.37986	8.519423371696316e-06
srrt	3.76385	8.819242220278114e-06
tmem50a	1.68989	8.819242220278114e-06
bud31	1.64418	9.07260257742524e-06
m6pr	3.51074	9.186195714717954e-06
psmb1	1.68876	9.290642814844274e-06
psmd1	2.44483	9.290642814844274e-06
ppig	3.1715	9.406943917643866e-06
mink1	7.59912	9.406943917643866e-06
coa3a	2.02841	9.465630426723883e-06
cdca7a	7.86954	9.524677080449926e-06
lsr	1.47836	9.643859413684148e-06
art4	1.52713	9.643859413684148e-06
zgc:154142	7.32586	9.775491923000888e-06
canx	1.94995	1.0043980131006364e-05
vtna	4.50404	1.0043980131006364e-05
llph	2.85288	1.0471816662273151e-05
enc3	1.67758	1.107789894487343e-05
slc39a7	6.80733	1.1215831061999759e-05
lsm5	2.2033	1.1215831061999759e-05
atp6v0e1	1.47106	1.1285428644917434e-05
cobl	6.34596	1.1509551662536119e-05
cox7b	1.11621	1.2071635416219687e-05
gnai1	2.00618	1.2132957638060496e-05
arhgap12b	5.67953	1.2132957638060496e-05
dusp6	4.26819	1.2436228966666591e-05
pik3r2	3.02162	1.2868036446568998e-05
prpf39	2.88744	1.2947590479890378e-05
ran	1.16539	1.3122506701148729e-05
gtf2f2a	3.18024	1.3299700676515853e-05
stt3b	1.76203	1.33818442140206e-05
myca	3.77317	1.3547627629906091e-05
ctnna1	1.73162	1.3547627629906091e-05
mrps21	2.42901	1.3915480414060046e-05
alcama	4.30788	1.4205386619134399e-05
pgm1	2.65768	1.439666514351588e-05
eif2s2	1.46641	1.4590425431790115e-05
tra2a	1.73376	1.4786698341869597e-05
mapk14a	5.32678	1.4985515096815283e-05
grinab	2.56647	1.540754570203227e-05
top1l	1.75054	1.5727300999252714e-05
kdm1a	2.38934	1.6053436109514844e-05
a1cf	2.54003	1.626861818007625e-05
nop16	3.11745	1.67253349992228e-05
parvaa	2.40068	1.693097039337256e-05
pole4	5.22775	1.693097039337256e-05
hadh	2.08286	1.7139082748919024e-05
abi1a	1.77	1.761926582046214e-05
mrpl12	2.16701	1.7727086933657225e-05
arf2a	1.41264	1.8223092647046784e-05
atf6	2.84827	1.8314930100028203e-05
kdelr2b	1.88539	1.8314930100028203e-05
rbm8a	1.28627	1.8559248127284056e-05
ebag9	1.88172	1.867264374033149e-05
psma4	1.41585	1.8766774294425356e-05
ndufa4l	0.892426	1.8766774294425356e-05
hnrnpl2	3.7588	1.9092598894239695e-05
tjp1a	2.24397	1.9092598894239695e-05
tomm6	2.1479	1.9092598894239695e-05
gtf2e2	2.45138	1.948562885101652e-05
ccdc47	1.76079	1.9745012784441533e-05
zfand3	1.82345	2.012973168132478e-05
khsrp	2.67864	2.012973168132478e-05
ndufa11	1.80791	2.02524717313795e-05
spcs2	2.30057	2.0646744247423996e-05
ska2	1.6589	2.0646744247423996e-05
si:ch73-234b20.5	1.44381	2.0772547561749025e-05
pho	2.15517	2.1198775986153036e-05
csnk1g2b	4.73606	2.1327827554878602e-05
gstp1	1.39884	2.161079830747027e-05
rgs12b	2.30844	2.1851761306038496e-05
tardbpl	3.12311	2.1851761306038496e-05
map3k7	2.39308	2.2618155256703147e-05
psmb6	1.39679	2.2755563673137708e-05
tssc4	2.82982	2.2893788093655408e-05
brk1	1.5198	2.293319186751692e-05
icmt	27.7516	2.293319186751692e-05
med29	27.7352	2.293319186751692e-05
erbb2	27.9739	2.293319186751692e-05
coq3	28.067	2.293319186751692e-05
hsd20b2	28.312	2.293319186751692e-05
mettl7a	27.7637	2.293319186751692e-05
phlda2	28.2936	2.293319186751692e-05
chd9	28.0864	2.293319186751692e-05
nansa	27.9376	2.293319186751692e-05
uchl3	28.2547	2.293319186751692e-05
yipf4	28.1791	2.293319186751692e-05
eif1axa	28.0282	2.293319186751692e-05
igf2a	28.4076	2.293319186751692e-05
wasla	27.8301	2.293319186751692e-05
fam3a	28.0769	2.293319186751692e-05
znf593	27.79	2.293319186751692e-05
mrpl18	27.8071	2.293319186751692e-05
gar1	27.8456	2.293319186751692e-05
chchd10	27.8739	2.293319186751692e-05
g6pd	28.156	2.293319186751692e-05
ckmt1	28.4719	2.293319186751692e-05
her6	29.5597	2.293319186751692e-05
sowahd	28.0907	2.293319186751692e-05
mob1a	27.7782	2.293319186751692e-05
smc3	28.0374	2.293319186751692e-05
rbm5	1.41955	2.307293012495022e-05
twistnb	2.30764	2.337847152346874e-05
eny2	3.80645	2.352083685390552e-05
gcshb	2.56275	2.4001272198041694e-05
pgk1	1.37701	2.431862671196928e-05
mpzl2b	2.40493	2.4640015085955784e-05
rltgr	1.49104	2.4865624378167255e-05
ugt5b2	3.05418	2.4865624378167255e-05
etfb	1.42987	2.4865624378167255e-05
notch2	2.60885	2.5168866988623516e-05
srp19	2.11827	2.5168866988623516e-05
mif	1.42382	2.5321837978142666e-05
gtf2a2	4.3798	2.6204382339345173e-05
tnfrsf19	3.70071	2.6523356156400687e-05
psmb4	1.76454	2.6523356156400687e-05
anpepb	0.787833	2.687277431432023e-05
cisd1	4.61139	2.71727015887813e-05
ctdspla	2.52617	2.71727015887813e-05
lasp1	1.40295	2.71727015887813e-05
eif4h	1.81806	2.7724592873625635e-05
elovl2	2.76521	2.789254981076383e-05
sntb2	2.42491	2.8458468573581673e-05
ywhaqb	1.23175	2.8574350046626333e-05
cdc42	1.56345	2.8574350046626333e-05
arpc5b	2.74654	2.8892931313896855e-05
vegfab	2.8899	2.8892931313896855e-05
hat1	2.81672	2.9272380301002346e-05
nudc	1.89966	2.965661579263516e-05
fkbp1b	3.34618	2.9835942481398187e-05
mlf2	6.49235	2.9987012437607716e-05
acox1	2.14836	2.9987012437607716e-05
eif2s3	1.29523	3.080853460782476e-05
itm2ba	1.2226	3.165163165665425e-05
hmgcs1	3.08203	3.2744635695811194e-05
dhrs13a.1	2.87211	3.2909871519980125e-05
rbfox2	2.00503	3.2909871519980125e-05
rsrc2	1.71456	3.3307522718236586e-05
u2af1	1.72876	3.3307522718236586e-05
ptpn13	1.84678	3.374251420720809e-05
smurf2	2.33978	3.39456123860219e-05
smarcb1a	2.13575	3.4149900200837525e-05
csde1	1.43426	3.435538435600192e-05
idh2	1.40047	3.600058928456834e-05
clint1a	2.46696	3.621676054282067e-05
fgg	1.14068	3.643419450027753e-05
tmem14ca	2.04089	3.73166997640665e-05
gabarapb	1.23873	3.7801888891073465e-05
lmnb2	2.47452	3.8293130865609325e-05
chaf1a	5.75248	3.902285617936564e-05
fabp2	5.78224	3.902285617936564e-05
arpc4	1.94156	3.9529323100073626e-05
sf3b2	2.17516	3.976595333114601e-05
dpy30	1.7825	4.024335238254027e-05
hnrnpd	4.75376	4.048413664598628e-05
sdc4	1.08792	4.072632109845991e-05
ndufa7	2.86992	4.182793485305091e-05
hdlbpa	1.36934	4.232918558481318e-05
sltm	1.86232	4.232918558481318e-05
rnf213a	1.6008	4.287679798839771e-05
trnau1apb	1.72571	4.313275311688427e-05
cox4i1l	1.36626	4.3390192633199854e-05
msra	1.85885	4.5135992882529693e-05
ap1ar	1.9241	4.635158854105317e-05
zswim5	4.77033	4.662743275337426e-05
ppp2r1ba	2.3783	4.690487109953629e-05
ing4	3.8135	4.816604130071252e-05
mcmbp	4.90628	4.845226060303861e-05
hnrnpr	2.50814	4.869449435348185e-05
mrps34	2.86152	4.869449435348185e-05
ier3ip1	1.8761	4.89837971989372e-05
tfam	2.24947	4.9228760335766655e-05
decr1	3.2649	4.9815284116482806e-05
glrx	1.39689	4.9815284116482806e-05
arhgap1	3.14957	5.045552404691811e-05
tcp1	1.38294	5.0707807219038887e-05
mrpl34	2.50775	5.0707807219038887e-05
utrn	1.72046	5.091420103040471e-05
cttnbp2nlb	3.08107	5.091420103040471e-05
slc9a3r1a	4.60289	5.091420103040471e-05
psma2	1.31568	5.2229943071252077e-05
uox	2.65644	5.2229943071252077e-05
timm13	3.50481	5.436514955317706e-05
purba	1.6759	5.5438258227646406e-05
gpia	1.61706	5.6479529730142685e-05
cfhl4	1.37355	5.6479529730142685e-05
pkma	1.3585	5.8382024144118905e-05
psmd14	1.65124	5.872656411470461e-05
slc7a8a	4.91488	5.901883016377539e-05
rab5c	1.34439	5.901883016377539e-05
clns1a	2.87868	6.136242038458271e-05
anxa4	0.69485	6.166740151011491e-05
sdhaf4	2.49564	6.166740151011491e-05
phyh	2.60927	6.387775171814239e-05
psmd12	2.88878	6.387775171814239e-05
nr3c1	27.6487	6.387775171814239e-05
eif4eb	27.9588	6.387775171814239e-05
upb1	28.0902	6.387775171814239e-05
krt15	28.6859	6.387775171814239e-05
tnrc6a	27.8192	6.387775171814239e-05
sgce	27.9622	6.387775171814239e-05
pole3	27.8594	6.387775171814239e-05
atp6v1ab	28.0592	6.387775171814239e-05
cyb5r1	27.6394	6.387775171814239e-05
bbip1	27.7566	6.387775171814239e-05
plscr3b	27.9875	6.387775171814239e-05
tspan15	27.9894	6.387775171814239e-05
pdha1a	27.9351	6.387775171814239e-05
hirip3	28.1244	6.387775171814239e-05
matn1	28.5856	6.387775171814239e-05
si:ch211-198a12.6	27.8314	6.387775171814239e-05
tcf3b	27.978	6.387775171814239e-05
med28	27.923	6.387775171814239e-05
zc4h2	27.7735	6.387775171814239e-05
stag2b	2.808	6.425414035680357e-05
znf330	2.40502	6.501337136350407e-05
fundc1	3.42338	6.628689853799852e-05
snrpc	2.2612	6.758427414523702e-05
sox11b	1.61706	6.798161609125891e-05
bsg	1.10039	7.066461145066031e-05
pfdn4	1.48234	7.155998976470989e-05
plod1a	4.61283	7.24018072600254e-05
nol7	2.95811	7.481331567035832e-05
magi1b	1.73238	7.620220563939111e-05
ecm1b	1.81769	7.620220563939111e-05
scaf1	2.64517	7.926458514079565e-05
arrdc2	2.85033	8.066104603244993e-05
eif3ha	1.17145	8.113179850027299e-05
ubr7	2.44644	8.160520742647944e-05
uhrf1	4.46294	8.193690493243673e-05
nipblb	3.16915	8.29685451922673e-05
csnk1g2a	2.32662	8.345236298636941e-05
cox7a2a	1.70918	8.541505242387513e-05
sh3bgrl3	1.20076	8.541505242387513e-05
dpp3	6.14462	8.583762049165889e-05
snrpa1	2.31452	8.583762049165889e-05
wnt7aa	6.2851	8.691627429052136e-05
leo1	2.4521	8.78546929236442e-05
mrpl11	2.32236	8.78546929236442e-05
rapgef2	2.40378	8.895761681211e-05
glo1	1.461	9.00737729040913e-05
calm3b	1.18679	9.112421094594001e-05
si:dkey-19a16.4	3.39321	9.112421094594001e-05
snrnp40	3.90636	9.165385816716847e-05
tmem167a	1.62486	9.218647864357793e-05
tax1bp3	1.52791	9.272208831663504e-05
cstf2	2.72036	9.309977015717963e-05
eif4ebp3l	3.02281	9.309977015717963e-05
ndufb7	1.33602	9.309977015717963e-05
glrx3	2.16205	9.364061125071494e-05
mfn1b	4.67916	9.410343221327844e-05
gnb2	4.46701	9.410343221327844e-05
timm8a	3.85108	9.456864186993036e-05
wdr83os	2.12896	9.456864186993036e-05
ndufv2	1.77107	9.50362520643402e-05
ndufc2	1.24759	9.50362520643402e-05
ptprjb.1	1.37385	9.558811383572652e-05
timp2b	3.13615	9.614306885255948e-05
mrps6	2.46512	9.734552621645746e-05
znf706	1.61607	9.84781794093336e-05
rassf7b	1.26181	9.84781794093336e-05
spcs3	1.48825	9.904926582818992e-05
api5	2.14966	9.962354807668535e-05
pbx4	3.10412	0.000103488
crb3b	1.82226	0.000103488
sap30bp	3.66582	0.000104087
slc11a2	2.57388	0.00010469
rpa2	3.89311	0.000105994
rfc4	3.01925	0.000110188
serpinb1l1	2.4426	0.000113039
sf1	2.22237	0.000113691
tnfrsf9a	5.39417	0.000114346
si:dkey-167k11.5	5.68028	0.000115765
rbm39a	1.48485	0.000117975
gstt1b	5.07746	0.000118553
dda1	4.97038	0.000121508
phactr4a	1.18653	0.000122207
diaph2	3.79498	0.000123719
clpp	2.74004	0.000125968
phb	1.9863	0.000125968
hnrnpk	1.79705	0.00012669
rab11ba	2.48827	0.000127311
wdr5	3.45915	0.000127311
gtf2f1	2.62008	0.000128775
nhp2	2.1812	0.000128775
nasp	4.11894	0.000129514
crb3a	1.61341	0.000131863
prkci	2.45541	0.000133267
cyp3c1	1.53941	0.000133267
zgc:161969	4.37916	0.000133267
macc1	1.52646	0.000134798
echs1	1.54112	0.000135569
mrpl33	1.89599	0.000137012
lman2	2.24086	0.000137012
appb	2.95509	0.000137012
cox6b2	1.02682	0.000137796
elof1	2.29556	0.000139377
phf3	2.59028	0.000142944
psmd3	2.03191	0.000146597
mtap	1.87449	0.000148396
caprin1a	4.73858	0.000150093
tsr2	2.21021	0.000150093
slc43a2b	2.70285	0.000150948
thrap3b	1.32671	0.00015555
atp6v0b	3.69466	0.00015555
rnaseh2a	3.10535	0.000156435
npepl1	2.99444	0.000157325
zgc:100918	1.78717	0.00015822
si:ch211-153b23.7	1.30204	0.000164092
ctnnb1	1.21036	0.000168801
mrpl4	2.67677	0.000168801
grap2a	1.72521	0.000168801
marcksl1b	2.42772	0.000168801
rps19bp1	2.67754	0.000168801
ssrp1a	27.9837	0.000168952
atf1	27.6453	0.000168952
si:ch211-262i1.6	27.4459	0.000168952
klf3	27.8507	0.000168952
tmem131	27.8876	0.000168952
p2rx1	28.0761	0.000168952
mrpl51	27.5151	0.000168952
bcl7a	27.6355	0.000168952
snrnp200	27.6033	0.000168952
tnrc6b	27.8939	0.000168952
smarca2	27.6786	0.000168952
ddb2	27.8362	0.000168952
tram1	27.742	0.000168952
si:dkey-88p24.11	27.7886	0.000168952
gal3st1a	27.9389	0.000168952
pgrmc2	27.4429	0.000168952
ube2g1a	27.5154	0.000168952
zdhhc4	27.9846	0.000168952
ilf3a	27.7782	0.000168952
ech1	27.6628	0.000168952
gpx1a	27.6452	0.000168952
rnf40	27.3135	0.000168952
larp4ab	27.7324	0.000168952
btf3l4	1.53701	0.000169776
srsf11	1.40945	0.000169776
ginm1	1.7094	0.000176339
supt16h	2.50421	0.000177338
psmb7	1.70596	0.000178343
si:ch211-200p22.4	3.44795	0.000183742
rad21a	1.59762	0.000185973
fmr1	2.31376	0.000190666
gspt1l	1.644	0.000192978
fbl	2.17085	0.000197526
ssb	2.46879	0.000199917
mfap1	2.69188	0.000201044
ccni	1.00087	0.000202177
gapdhs	1.07626	0.000202997
uqcrh	1.08411	0.000202997
bbx	7.25017	0.000202997
fkbp4	1.40039	0.000207771
sytl4	1.275	0.000207771
ddx61	1.11058	0.000212652
txndc12	4.05777	0.000212652
ppp6r3	2.19133	0.000212652
fscn1a	6.38825	0.000217812
ncor2	1.22667	0.000217812
brdt	6.37263	0.000223264
zc3h15	2.86046	0.000228847
ndufs3	2.03399	0.000231597
ndufb3	1.24359	0.000234198
nedd8	2.85619	0.000234198
fkbp11	5.87401	0.000236642
nfybb	5.80518	0.000236642
mrps10	1.72079	0.000239482
dynll2b	3.04152	0.000240635
crebzf	1.57596	0.000240635
glud1b	2.27814	0.000246629
hsp90ab1	0.632193	0.00025437
cyb5r3	1.8929	0.000257213
psenen	1.75381	0.000257213
crtap	3.25621	0.000260087
il34	2.30086	0.000263194
ildr1b	3.25939	0.000264659
ythdf1	2.24296	0.000271012
wdr82	5.42466	0.000274242
sec62	2.1391	0.000279264
slc38a4	2.06986	0.000282372
ptpn11a	2.28927	0.000283938
rab6a	2.4428	0.000285295
fnta	2.64028	0.000285295
ndufs6	1.40451	0.000290508
eif3s10	1.26298	0.000295812
rgn	1.93252	0.000303104
vapb	1.72162	0.000308626
leng8	3.81633	0.00031033
eif5b	1.67849	0.000315977
hlfa	2.48796	0.000321477
msna	4.74981	0.000323249
rap2c	2.30128	0.000328621
rhoac	1.17736	0.000328621
ttpa	1.96158	0.000328621
usp10	1.80494	0.000332501
ckba	1.22448	0.00033853
yipf6	2.1475	0.000340135
aifm2	2.67026	0.000340135
pllp	2.05332	0.000348459
reep5	1.48081	0.000350372
psmg2	1.65057	0.000352031
hadhb	1.35798	0.000352031
susd6	1.4596	0.000356172
slc7a9	1.68546	0.000362335
ankrd11	1.32772	0.000364048
dync1i2a	2.0068	0.000364048
hsp90b1	1.45033	0.000370618
sptlc1	3.32086	0.000372647
ube2ia	2.17904	0.000377019
psma6b	1.65612	0.000382953
tmed2	1.40767	0.000388688
got2a	3.28548	0.000388688
txn2	1.82909	0.000393238
uqcr10	1.07176	0.000394801
snw1	1.70793	0.000396371
trappc5	2.18689	0.000396371
cmtm6	1.20314	0.000396371
srsf1b	2.69343	0.000398535
papola	1.59157	0.000400415
myef2	2.59082	0.000400415
psmg1	2.07834	0.000407305
triqk	1.88144	0.000409526
im:7138535	2.0707	0.000421424
parp1	4.52137	0.000421424
srsf9	1.47152	0.000423718
gdpd5b	1.71076	0.000428656
psmd4a	2.04203	0.000430514
spns2	27.4135	0.000430514
mrpl47	27.4829	0.000430514
nedd8l	27.3147	0.000430514
fbxw11b	27.6131	0.000430514
chmp4c	27.9182	0.000430514
fam107b	27.2779	0.000430514
pold1	27.6951	0.000430514
slc25a28	27.6188	0.000430514
zgc:158343	27.813	0.000430514
si:dkey-16l2.20	28.0084	0.000430514
swap70b	27.7395	0.000430514
uqcc3	27.4412	0.000430514
her2	27.8419	0.000430514
fgf20b	27.8594	0.000430514
fbp1b	27.8133	0.000430514
tenm3	27.7363	0.000430514
acot13	27.3714	0.000430514
amd1	27.7394	0.000430514
coq9	27.645	0.000430514
szrd1	27.5622	0.000430514
si:dkey-16l2.16	27.3022	0.000430514
cfb	28.0861	0.000430514
lpp	27.51	0.000430514
tfg	27.4485	0.000430514
dpys	27.954	0.000430514
ciapin1	27.4772	0.000430514
vcam1b	27.8338	0.000430514
zranb2	2.03689	0.000432549
gadd45bb	1.04356	0.000432549
pin4	2.18048	0.000434905
rbbp9	1.83677	0.000439967
taf3	2.14925	0.000442361
cltcb	2.44386	0.000444768
stmn1a	4.0625	0.000455167
igf2bp3	2.03521	0.000455167
prpf40a	2.49769	0.000460453
fam120c	1.29061	0.000465797
vmp1	0.87805	0.000467991
ndufs2	1.8226	0.000467991
mmadhc	1.98224	0.000470529
rhocb	1.74291	0.000475984
hmgb1b	2.46844	0.000481498
ddx42	2.11368	0.00048971
calr3b	1.76328	0.000492012
ccdc167	1.6272	0.000492012
tpd52l2b	1.83688	0.000494324
igf2bp2b	2.5385	0.000494324
smarce1	1.93975	0.000502389
ufm1	2.07601	0.000502389
rbm4.1	2.68973	0.000508193
cnpy1	1.39962	0.00051406
c1d	2.21099	0.000518896
tmem59	1.24521	0.000518896
bsdc1	6.67923	0.000518896
rcc2	6.48133	0.000518896
rhoua	3.12378	0.00053093
eif3d	1.1351	0.000536669
cdk9	6.42226	0.000536669
dnmt3ba	6.51211	0.000542467
mrps7	2.8094	0.000545389
dhdhl	1.1434	0.000548325
c1qbp	1.23395	0.000554243
psme2	1.36376	0.000554243
pum1	3.22708	0.00056402
pfn1	0.98506	0.000567051
si:zfos-464b6.2	3.65734	0.000570098
pdgfc	5.92656	0.000580138
plekhg5b	5.47772	0.000593099
ppm1bb	5.3902	0.000593099
nrp1a	4.86586	0.000599474
coa6	1.13468	0.000599474
rbm39b	1.93489	0.000617404
ssr4	0.899619	0.000620706
adam10a	1.67479	0.000627795
acp1	2.52237	0.000634961
ndufv3	1.55532	0.000642204
si:ch211-140m22.7	1.80581	0.000653441
idh3b	5.67971	0.000656925
kidins220a	5.66108	0.000663947
myo9b	1.84931	0.000663947
cpsf6	2.67362	0.000675542
actr1	2.37067	0.000678671
uchl5	2.9467	0.000678671
si:ch73-308l14.2	3.80385	0.000686385
ptk7a	3.23638	0.000693705
arhgef1b	1.4405	0.000693705
fam199x	3.08062	0.00070579
tcea1	1.80152	0.000709052
smim20	2.59953	0.000709052
ap3m1	3.12887	0.000716601
snx9b	2.88867	0.000716601
cgnl1	3.27334	0.000724226
mrps33	2.05581	0.000724226
puf60a	2.25638	0.000736813
itm2bb	0.958182	0.000740717
fbxl3a	5.17867	0.000749094
prkd2	2.43064	0.000757561
got2b	3.02561	0.000766119
dkc1	1.56932	0.00077017
rpa1	4.87127	0.000782445
vma21	3.02658	0.000782445
rbm22	2.16196	0.000782445
chtopa	1.302	0.000791267
prdx5	2.29526	0.000800184
ndufa3	1.34247	0.000828625
hsd11b1la	3.92845	0.000832988
ddx27	2.2747	0.000837372
rer1	1.47046	0.000846205
wasf2	1.62575	0.000846205
cbln4	3.29889	0.000850655
litaf	1.29261	0.000854551
si:ch211-218c6.8	4.00615	0.000854551
timm10	3.52806	0.000869263
syf2	1.08378	0.000894716
polr2d	1.39333	0.000899407
errfi1a	1.52078	0.000919635
mapk12a	3.30953	0.000919635
dldh	1.33537	0.000923829
dsc2l	1.21025	0.000933522
bcam	1.0313	0.000933522
prkcsh	2.15179	0.000943942
aurkaip1	2.79874	0.000948242
ndufa9a	1.55307	0.000952561
dhodh	4.66686	0.000952561
brd3b	1.65733	0.000973915
tmod2	2.54736	0.000973915
nmt1a	4.22594	0.00098476
eef2b	0.650818	0.000995719
si:dkey-19e4.5	2.60878	0.00100091
mrpl32	1.3284	0.00101663
ptp4a2a	2.0651	0.00101663
hmgb2a	0.974367	0.00102192
ube2l3b	1.53489	0.00103327
chordc1b	2.91897	0.00103796
usp9	1.58997	0.00103796
dbn1	1.27521	0.00104724
rbm19	27.5595	0.00104724
tma16	27.1261	0.00104724
prpf4	26.9581	0.00104724
crp2	27.9161	0.00104724
trmt112	27.9582	0.00104724
lyrm7	27.2912	0.00104724
acadl	27.3996	0.00104724
etv5a	27.8359	0.00104724
ptgesl	27.5666	0.00104724
zgc:85777	27.7448	0.00104724
ccdc6a	27.4504	0.00104724
bms1	27.5221	0.00104724
anxa2b	28.7156	0.00104724
ube2d1a	27.4158	0.00104724
pes	27.4931	0.00104724
cox7a1	27.6692	0.00104724
zgc:194392	27.2493	0.00104724
sh3bp4a	27.5109	0.00104724
fam120a	27.3366	0.00104724
phb2b	27.6256	0.00104724
med19a	27.6534	0.00104724
cavin2a	27.4479	0.00104724
fuca2	27.284	0.00104724
ccdc12	27.2656	0.00104724
rrp36	27.2792	0.00104724
copb1	27.4527	0.00104724
dnajc11a	27.2703	0.00104724
esrp2	27.5398	0.00104724
serpinc1	27.6602	0.00104724
tmco1	27.568	0.00104724
padi2	1.15587	0.00107755
cyp2k19	3.20079	0.00108877
npm1b	4.40398	0.0011001
rbm7	3.16129	0.0011001
kpnb3	2.59766	0.00110581
psmc3	2.41004	0.00111155
zgc:64106	1.78437	0.00113624
nutf2	2.61543	0.00117501
cyp2ad3	2.34244	0.00120878
smarca1	3.45754	0.00121502
pdcd5	1.93682	0.00122129
f11r.2	6.96084	0.00122523
cdo1	1.52372	0.00122523
anxa11b	1.16862	0.00122523
psmc5	1.44455	0.00122523
rps6ka3a	2.30547	0.00124507
decr2	7.08793	0.00125069
ahr2	1.18362	0.00125632
ctbp1	2.39894	0.00126038
arih1	2.48457	0.00126038
si:ch73-185c24.2	2.40495	0.00126038
dctn3	1.55954	0.00126038
eif2s1a	2.17528	0.0012742
ivd	6.55255	0.00128817
sigirr	1.45495	0.00131737
sf3b4	6.29595	0.00133179
atf5b	2.20205	0.00134549
pqbp1	5.88115	0.00134549
adipor2	1.05033	0.00135239
dis3l2	2.04034	0.00135761
dnpep	3.5186	0.00135761
ndnl2	1.90315	0.00135761
lsm12a	5.85548	0.00138653
si:ch73-204p21.2	1.57288	0.00138653
si:ch211-235e9.6	2.1797	0.00139275
itpa	3.06493	0.00139275
apln	5.65476	0.00139812
safb	0.84132	0.00139812
srgap2	5.5038	0.00139812
zgc:110410	1.23404	0.00140528
ufsp2	5.27276	0.00141069
zgc:175088	1.24399	0.00141069
atg3	2.96023	0.00142516
fam219b	5.46888	0.00142516
slc2a12	4.82084	0.00143797
tspan7	2.20103	0.00143797
hdac10	4.30744	0.00143797
si:dkey-194e6.1	4.46413	0.00143797
mrpl13	2.19577	0.00144533
hnrnpm	1.86411	0.0014518
rtn3	1.55357	0.0014518
cyfip1	1.98677	0.00147509
zmynd11	3.01532	0.00147509
rbb4l	2.40058	0.00148169
smarcc1a	2.32814	0.00148169
myclb	2.22867	0.00149685
tm2d3	2.2009	0.00149685
tufm	1.23711	0.0015131
si:dkey-83k24.5	1.51332	0.00154706
mrpl9	2.46958	0.00155493
ubap2l	2.14493	0.001558
psmd9	2.09257	0.001558
snd1	1.68911	0.001558
atp6v1e1b	1.99679	0.001558
fkbp3	1.07359	0.0015739
ppp2r1bb	2.89269	0.00159093
mrps14	1.48549	0.00160814
tmx2b	3.79742	0.00164307
bccip	1.07472	0.00164307
dctn5	1.98805	0.00165039
cpt1ab	2.78584	0.00165039
ociad1	2.54689	0.00165672
vps35	1.57269	0.00165672
zgc:123103	0.864861	0.00167356
chchd1	3.58082	0.00167356
rfc5	5.08851	0.00168101
rnf7	1.31688	0.00168101
tdrd3	3.07968	0.00168952
mrps31	4.33987	0.00169808
zgc:112982	2.8302	0.00170459
mbnl2	1.6043	0.00170459
fam133b	1.44878	0.00170459
cmasa	4.59538	0.00171322
ssbp1	2.67331	0.00174042
rcl1	1.97827	0.00174042
gnl3	3.00301	0.00174816
hcfc1b	2.79329	0.00174816
tp53i11b	2.15628	0.00175699
selenbp1	4.90243	0.00176587
atp1a1a.4	1.27846	0.00178376
dpp7	4.69478	0.00178376
brms1la	3.33495	0.00179277
rnaset2	3.69925	0.00181091
erp44	1.39448	0.00181091
sdhaf2	4.95112	0.00185108
plrg1	4.41133	0.0018604
calr	1.67797	0.00186977
mpp7a	3.62859	0.00187919
map2k2a	2.86212	0.00188864
sept15	3.7504	0.00189815
slc23a1	3.20005	0.00190769
mthfd1b	4.25652	0.00191729
ppan	2.06241	0.00194752
fen1	4.93286	0.00196831
larp1b	4.7881	0.00198811
gramd4b	3.16692	0.00198811
sarnp	1.05704	0.00199809
ehmt1b	2.91399	0.0020081
pttg1ipb	2.18124	0.0020409
cdh17	1.04647	0.00205112
schip1	3.99149	0.00207295
diablob	2.173	0.00209499
ccdc85cb	2.40422	0.00214103
immt	2.87699	0.00215172
mrpl16	2.01939	0.00216116
jpt2	1.24272	0.00216116
chmp6b	1.65884	0.00218147
trim25	4.40555	0.00218147
sumo1	1.33275	0.00219235
adkb	2.02007	0.00221426
pwp1	2.59358	0.00221426
snrpb2	4.19289	0.00224751
rab1ab	1.18545	0.00224751
rpl3	0.672637	0.00224751
lsm14ab	0.949721	0.0022587
cat	1.00565	0.00226994
mrpl43	3.52068	0.00229258
ctnnd1	1.08447	0.00229258
srsf10b	2.15086	0.0023168
acy1	4.09436	0.00233987
psmd6	1.64341	0.00233987
fam53b	1.3638	0.00236177
commd4	2.26286	0.00236177
anp32e	1.75796	0.00239337
top2b	1.59539	0.00239337
slkb	2.38739	0.00239337
rgs16	27.7115	0.00239337
fkbp14	27.2536	0.00239337
ugt2a4	27.4725	0.00239337
gnmt	1.57282	0.00239337
afap1l2	27.3985	0.00239337
mycbp2	3.20303	0.00239337
stau1	27.1527	0.00239337
thoc6	26.9713	0.00239337
slc12a2	27.1474	0.00239337
igf2bp1	27.1673	0.00239337
wee1	27.3497	0.00239337
tm9sf3	27.733	0.00239337
smarcad1a	27.5572	0.00239337
zgc:158868	27.347	0.00239337
pcdh2g28	27.6139	0.00239337
dlat	27.232	0.00239337
sec13	27.4024	0.00239337
dlg3	27.2047	0.00239337
actl6a	27.3643	0.00239337
si:dkey-24l11.2-1	27.5134	0.00239337
kank4	27.4739	0.00239337
ccdc32	27.2244	0.00239337
uprt	27.1464	0.00239337
nup62l	27.4693	0.00239337
dctn4	27.3352	0.00239337
mrps16	27.0985	0.00239337
npepps	27.7132	0.00239337
ccdc187	27.6021	0.00239337
idh3g	27.0495	0.00239337
mmp15b	27.3927	0.00239337
ezh2	1.91764	0.00243058
sf3a3	2.1582	0.00246405
pdia6	2.25079	0.00246405
rab10	1.02767	0.00248996
sart1	2.13468	0.00251612
slc5a1	0.989052	0.00256922
mydgf	1.95417	0.00256922
srp54	1.6966	0.00259467
dicer1	2.85702	0.00262186
tusc2b	3.9265	0.00263479
znhit1	2.61345	0.00264627
zmat2	1.31228	0.00270193
orc4	7.29744	0.00276026
dgkza	1.558	0.00277224
park7	1.66187	0.00277224
si:dkey-287g12.6	3.12328	0.00278428
lsm12b	1.18833	0.00278428
ppp2r2d	2.68953	0.00287061
pold3	2.78468	0.00287061
comtb	6.42919	0.00287061
ppid	1.48847	0.00288469
hibadhb	6.73244	0.00289883
cops2	2.02026	0.00296112
frg1	2.92758	0.00300651
tp53bp2a	5.99375	0.00301949
aldh1l1	6.17637	0.00301949
sgms1	5.89448	0.00304908
pdcd10a	3.02718	0.00304908
mgst2	1.6613	0.00308069
rfc2	2.91585	0.00309573
birc6	5.34259	0.00314126
zgc:162025	1.69111	0.00314126
xrcc6	5.48791	0.00314126
eif4ba	5.3754	0.00317196
zgc:63587	2.33299	0.00317196
gng7	5.18502	0.00320294
arl14ep	2.79829	0.00320294
alad	5.06896	0.00323238
slc4a4b	5.10874	0.00323238
gskip	1.78764	0.00323238
tprb	3.49551	0.00324812
mprip	1.65473	0.00326208
psmc1b	1.52408	0.00326208
pdia5	2.64785	0.00336593
pinx1	1.53952	0.00339867
gstk1	0.864114	0.00339867
blvrb	1.08323	0.00342979
aktip	5.45239	0.00342979
gorasp2	2.26361	0.00342979
spg7	3.52457	0.00346506
gstz1	1.89725	0.00350067
epha4a	1.88317	0.00351565
tm7sf3	5.50601	0.00353068
lims1	1.79888	0.00353068
cdon	2.47211	0.00356293
uqcrfs1	1.017	0.00359747
ap2s1	2.30253	0.00359747
mettl5	2.36418	0.00363232
tspo	0.931017	0.00366952
pld2	4.93289	0.00370296
rnaseka	0.931269	0.00370296
zgc:56525	1.67775	0.00370296
lamtor4	1.97693	0.00373875
vdac2	0.901561	0.00373875
cyp2k8	2.60372	0.00377278
dnmt1	3.27026	0.00377278
pelo	4.74562	0.00377278
glrx5	1.13957	0.00380921
smim7	1.93907	0.00380921
oxsr1a	2.97371	0.0038481
anapc10	4.80342	0.0038852
mcts1	1.93841	0.0038852
uqcc1	3.03301	0.00391831
hacd3	4.76918	0.00391831
lin37	2.4065	0.00391831
cnih1	2.103	0.00391831
chpt1	2.49965	0.00395605
zgc:162816	4.61726	0.00395605
stxbp2	1.55714	0.00401772
gcdha	3.99638	0.00407803
slc5a9	1.28511	0.00407803
txndc5	2.21393	0.00409757
golgb1	0.898798	0.00411493
arl6ip6	2.31312	0.00411493
si:ch211-216l23.2	4.44294	0.00415443
cdk6	3.37657	0.00417431
mcrs1	2.42877	0.00419428
sh3kbp1	3.92715	0.00423217
oaz2a	2.48772	0.00423217
dock1	3.44153	0.00425008
mrpl37	3.38341	0.00425008
cnep1r1	2.0456	0.00426805
pdcd10b	1.43325	0.00426805
pafah1b1b	2.72074	0.00430188
agxta	0.80742	0.00430188
tial1	1.08894	0.00430188
sel1l	2.97516	0.00430188
ccnd1	1.85028	0.00430188
ddx18	2.48321	0.00434306
znf827	3.13845	0.00434306
zgc:92313	0.914589	0.00436141
med10	1.55881	0.00437984
gpd2	2.58833	0.00440073
tmem33	1.93025	0.00460785
stat1a	0.977859	0.00460785
eif2a	3.13174	0.00462975
rhoca	1.2697	0.00465174
pdcd11	1.95416	0.00467383
myo1eb	3.33188	0.0047458
mrps11	2.22051	0.00479349
myh9b	1.81325	0.0048338
ap1b1	1.44945	0.0048338
brd3a	0.948671	0.0048338
ablim1b	1.62787	0.0048338
nsfl1c	2.13526	0.00488231
mrpl21	1.98054	0.00495726
scrib	1.67359	0.00498069
enpep	1.30683	0.00505432
march8	1.12975	0.00507273
zfyve27	3.66263	0.00507273
nxn	3.39056	0.00512072
sdad1	2.42	0.00512072
pxna	1.44867	0.00517189
u2af2a	2.87244	0.00519627
arl1	1.38362	0.00521795
ruvbl1	3.48708	0.00521795
sf3b1	1.03968	0.00526608
ap1g2	27.124	0.00526608
ccl35.1	27.8316	0.00526608
ehd1b	27.4157	0.00526608
gas1b	27.2044	0.00526608
kdm5ba	27.2002	0.00526608
c1qtnf12	27.2448	0.00526608
nt5c2b	26.8491	0.00526608
eif4e1c	27.4973	0.00526608
rabif	26.9946	0.00526608
dnph1	27.6713	0.00526608
wu:fi09b08	27.1072	0.00526608
grwd1	27.3033	0.00526608
tnfaip8l3	27.3458	0.00526608
rab3c	27.2512	0.00526608
stard13a	27.416	0.00526608
tmem106a	27.2455	0.00526608
znf207b	27.2933	0.00526608
fzd2	27.3016	0.00526608
akr1a1b	27.1302	0.00526608
nxt2	26.8676	0.00526608
mrps26	27.1424	0.00526608
cdc42se1	27.3425	0.00526608
jam2a	27.3537	0.00526608
polr2c	26.9193	0.00526608
otud5b	27.1802	0.00526608
zgc:55558	27.2381	0.00526608
suds3	27.1519	0.00526608
scgn	27.3655	0.00526608
vps26b	27.0733	0.00526608
zmpste24	27.0288	0.00526608
sept8b	27.2713	0.00526608
tmbim4	0.93287	0.00528255
rnaseh1	1.90523	0.00528255
gins2	3.722	0.00528255
kdm4b	1.10761	0.00530465
prkab1b	1.02016	0.00532404
kpna3	3.1336	0.00532404
sf3b3	2.19519	0.00532404
chd4a	1.90372	0.00551613
aup1	2.58524	0.00554203
si:dkeyp-73d8.9	1.42916	0.00562331
rnf2	2.02278	0.00564673
alpl	2.14498	0.00564673
casp2	3.86564	0.00569976
rbm25b	1.33429	0.00569976
eci2	1.79868	0.00572645
rrs1	1.43236	0.00575326
cldn12	1.92047	0.00578018
cbx3b	1.86959	0.00580421
gusb	4.13341	0.00580421
xrn2	1.48194	0.00586166
uba1	1.20831	0.00591963
ube2nb	1.38797	0.00597504
yeats4	2.6407	0.00597504
lrch4	6.80292	0.00603093
arhgap42a	3.49381	0.00603093
tsc22d3	1.07411	0.00605905
metrn	7.36459	0.0060873
itga3a	1.29394	0.00611567
phyhd1	1.56834	0.00613781
glyr1	1.56891	0.00613781
mrpl2	1.44226	0.00613781
ube2e1	1.07695	0.00616322
arf6b	1.2561	0.00616322
znf654	1.88081	0.00618873
ugt5b4	6.47228	0.00618873
cxxc5a	2.16704	0.00628199
palm3	1.55988	0.00637
ripply1	6.35278	0.00637
glg1a	2.41871	0.00637
arf1	1.28937	0.00639958
nup205	6.19833	0.00641941
c9	1.17345	0.00641941
tjp1b	1.564	0.00641941
ptbp1a	0.914642	0.00644921
cnot1	2.75249	0.00646589
cirbpa	0.898483	0.00646589
znf346	2.66466	0.00646589
cyp20a1	1.95309	0.00646589
rfc1	6.36716	0.00646589
rnf13	2.6922	0.00652603
otub1b	2.34017	0.00652603
ncor1	3.9918	0.00665804
zgc:110339	0.914071	0.0067164
prelid1a	1.48936	0.0067164
pabpn1	0.997245	0.0067164
mrpl35	2.2481	0.00683455
idi1	5.31721	0.00683455
irf2	1.20894	0.00683455
rab35b	1.59996	0.00688737
actr6	4.96007	0.00688737
vps26a	4.99532	0.00688737
sae1	3.632	0.00688737
ube2e2	1.71855	0.00688737
ctsd	1.32385	0.00691918
cfap20	1.73748	0.00695112
spag7	1.99796	0.00697967
ap2a1	1.68884	0.00697967
si:dkey-250d21.1	1.32765	0.00700834
timm44	2.94449	0.00700834
atf7ip	0.939485	0.00706956
rbm4.2	1.00241	0.00706956
thop1	3.53179	0.00706956
nrip1b	3.20125	0.00713848
adrm1	2.76248	0.00716775
tnks1bp1	0.458938	0.00720076
ppp6c	1.48087	0.00727085
apoa4b.1	0.819876	0.00737903
pak1ip1	2.00056	0.00741294
pkp3a	1.05819	0.00748118
usp5	5.39762	0.00751175
timm9	2.08293	0.00751175
hmg20a	2.69662	0.00753865
mdc1	3.56228	0.00753865
tmem131l	1.07819	0.00753865
srprb	1.34537	0.00756945
vdac1	0.888378	0.00756945
dnajc7	0.885955	0.00759656
fubp1	1.13744	0.00759656
wipf2a	1.61318	0.00759656
mef2d	5.17418	0.00763139
rnf183	1.2905	0.0076549
cyp2v1	2.84756	0.0076549
snx3	1.37108	0.0076549
rab18b	1.20418	0.0076549
emc3	3.24016	0.00772521
pias4a	1.59284	0.00772521
slc27a2a	2.37974	0.00779999
polr2gl	4.96905	0.00783568
tmem18	1.32202	0.00786761
ube2f	2.19364	0.00786761
nsmce4a	5.15067	0.00790359
kmt2ca	0.931346	0.00802039
vtnb	0.870816	0.00804503
hnrpkl	1.63144	0.00804503
bcap31	1.58773	0.00804503
bpnt1	1.80616	0.00804503
commd3	2.00087	0.00823836
vamp4	2.79042	0.00823836
myh10	2.23679	0.00826772
sat2b	2.45086	0.00826772
phrf1	1.84266	0.00826772
dnmt3ab	1.8304	0.00838946
sult2st2	4.49985	0.00842764
slmapa	1.38671	0.00846597
parp2	3.62812	0.00850446
g3bp1	1.21578	0.00853471
ndufa2	1.33508	0.00853471
usp43b	1.24353	0.00853471
dgcr2	2.38928	0.00861667
gtpbp4	0.903037	0.0086558
tmed9	1.17542	0.00868228
cox6c	0.838496	0.00868228
mtx2	1.27707	0.00868228
dhx15	1.41398	0.00868228
eipr1	4.11165	0.00872168
znf292a	2.63521	0.00876125
sh2b1	3.99153	0.00880098
trappc4	2.47192	0.00883655
tmem9b	2.25296	0.00883655
morc2	2.64195	0.0088766
ptgr1	3.29147	0.00891681
sult3st1	2.16847	0.00908822
rtca	1.28514	0.00908822
ralab	2.69496	0.00912932
osbpl2b	1.7699	0.00926267
acsf2	2.92378	0.00935104
alox12	1.3086	0.00939323
dock7	2.19321	0.00953013
setd2	0.993911	0.00966886
mrps24	1.64613	0.00971236
anapc13	2.03753	0.00988337
nck1b	1.83267	0.00988337
fat1a	2.09859	0.00988337
arhgap23a	4.02662	0.00988337
hectd1	1.67846	0.00988337
cnbpb	0.853235	0.00992776
galk2	3.59383	0.00997233
lrrc47	2.60214	0.010066908252833975
ddx24	2.3356	0.010107152453904615
flot2a	1.85081	0.010107152453904615
emc7	1.01297	0.010152464807825659
supt6h	1.08341	0.010228797349914281
ndufaf5	2.46481	0.010228797349914281
arhgef12b	3.37204	0.010228797349914281
crebbpa	3.22416	0.010228797349914281
msh6	4.03397	0.010325602347695669
hsd17b12b	2.42934	0.010371815414898799
apoc2	1.44118	0.010408172033400833
ywhae2	4.14865	0.010408172033400833
pdgfab	1.31503	0.010408172033400833
tnrc18	0.878603	0.010506531880389854
creb1a	1.55437	0.0105535
kmt2cb	1.04215	0.010753593196250591
ppp5c	2.31622	0.010801562627361332
atp6ap2	1.3348	0.010898091687733298
nktr	2.08886	0.010967288639089582
inip	3.46998	0.010967288639089582
ftr82	0.934411	0.010967288639089582
myzap	27.46	0.010967288639089582
zgc:158482	27.1239	0.010967288639089582
tbc1d23	27.0674	0.010967288639089582
rlf	26.7961	0.010967288639089582
atg12	27.0216	0.010967288639089582
rab8b	27.1042	0.010967288639089582
polr1d	27.2452	0.010967288639089582
med12	27.3289	0.010967288639089582
b3galt2	27.3897	0.010967288639089582
phf20b	27.4853	0.010967288639089582
naa50	26.7043	0.010967288639089582
sco1	27.261	0.010967288639089582
rab41	27.1413	0.010967288639089582
slc5a8l	27.1915	0.010967288639089582
ugp2b	27.1424	0.010967288639089582
tmem54a	27.0984	0.010967288639089582
shank3a	27.2155	0.010967288639089582
eif2b1	27.013	0.010967288639089582
vgll4l	27.6003	0.010967288639089582
pafah1b3-1	26.7752	0.010967288639089582
tada3l	27.1393	0.010967288639089582
cnn3b	26.9976	0.010967288639089582
fmnl2a	27.1251	0.010967288639089582
dut	28.1186	0.010967288639089582
fam168b	27.0634	0.010967288639089582
vbp1	1.16376	0.011070449465059582
napab	0.952177	0.011174500794244641
si:dkeyp-44a8.2	1.01969	0.011224204671184018
dcun1d1	2.37026	0.011268778315281528
enpp6	2.95127	0.011268778315281528
psen1	4.15108	0.011318867435070502
tarbp2	3.13629	0.011358425043883475
glsb	1.33471	0.011358425043883475
nol12	2.13701	0.011358425043883475
ppp3r1b	1.12464	0.011403499243870711
ythdc1	3.36823	0.011403499243870711
yipf3	2.89142	0.011454139217518056
lin52	1.76269	0.011556038646311427
eif3c	0.894669	0.011664258117389305
uri1	1.6821	0.011715958560533953
nckap1	1.22275	0.011762336480273963
eed	1.47976	0.011762336480273963
trappc1	1.43028	0.011814435971276611
cnot6a	1.18572	0.011866746997391998
zgc:56235	3.85977	0.011919270323747703
naa20	1.59859	0.011966391330041248
rit1	0.718508	0.011966391330041248
rrm1	3.7448	0.012244644240447265
pgpep1	1.78764	0.0122987
pak2b	1.68316	0.012395866009629865
hoga1	1.62063	0.012395866009629865
dhx38	1.87866	0.012395866009629865
casp8ap2	3.0171	0.012450532100096915
ube2v2	0.756614	0.0125054
tecrb	2.13836	0.012621745296177354
edc3	3.51403	0.012671412308499892
si:dkeyp-113d7.1	3.56496	0.012671412308499892
cox20	2.84114	0.012709423172541109
ranbp3b	2.62185	0.012709423172541109
tyms	6.64139	0.012709423172541109
acin1b	1.22857	0.012827477801533295
sin3b	3.21327	0.012877898684681607
lztfl1	3.125	0.012877898684681607
si:dkey-74k8.3	0.799172	0.012922505829715304
cds2	1.93812	0.012922505829715304
sdr16c5b	3.00538	0.0129793
lyar	1.95027	0.013036318112718171
pcxa	3.5215	0.0130875
znf865	1.50224	0.0130875
iqgap1	2.84575	0.013395668881234092
grb2b	0.523271	0.013395668881234092
cand1	3.58399	0.013454359609661128
arpp19b	1.80362	0.013513285519105373
plpp3	3.29114	0.013566178417168905
sptssa	0.803274	0.013566178417168905
eif5	0.746925	0.013625552671504431
cacybp	0.886224	0.013745014856205957
ndufv1	0.80626	0.013745014856205957
ralbp1	0.99064	0.013792386738535287
mat1a	3.01485	0.013792386738535287
cbx1b	5.15293	0.013839922867411028
suox	5.24639	0.013839922867411028
brd7	2.32939	0.013839922867411028
stox2a	0.91926	0.013894
snap29	3.65981	0.013954693576019743
srek1ip1	2.94064	0.014009191360895361
nudcd3	1.35769	0.014009191360895361
irf2bp1	3.73184	0.014057442560133006
pfdn1	0.789759	0.014057442560133006
mboat7	4.82541	0.014057442560133006
ppp6r2a	2.82676	0.014167396324154664
xpo1b	1.34379	0.014167396324154664
abat	1.15066	0.014167396324154664
prpf8	1.50831	0.014229177232465985
foxn3	3.66692	0.014284675628658497
sult2st1	2.81064	0.014284675628658497
isoc2	1.6735	0.014340376100412673
ube2z	1.86506	0.014340376100412673
ddx6	1.43962	0.014472165618362053
ccz1	3.65388	0.014535160180556004
lama5	1.3076	0.014598405154753174
rpl4	0.72268	0.014661901422336395
hiat1a	1.43636	0.014725649867275549
uqcrc2b	1.2545	0.014782922690338145
tcta	1.81805	0.014782922690338145
pex14	2.43197	0.014911636046139142
pvrl2l	2.51012	0.015048205873007021
arglu1a	1.71332	0.015258669088072389
ssbp4	2.85497	0.015317827855865395
trappc13	3.29278	0.015317827855865395
larp7	3.40311	0.015443781888027093
blcap	1.04249	0.015443781888027093
elf2b	5.04661	0.015443781888027093
ralgapa1	2.51049	0.015727
abhd14b	1.8646	0.015727
si:ch1073-291c23.2	4.88205	0.015863162117908794
dpm1	3.38318	0.015863162117908794
cul3b	4.83475	0.016000426139826867
nutf2l	1.21196	0.016000426139826867
tln1	0.914915	0.016069463585583203
fcf1	2.06268	0.016124213464581004
zmynd8	4.5899	0.016124213464581004
apc	3.34038	0.016124213464581004
mrpl14	2.70293	0.0162635
hadhab	2.94387	0.0162635
mgaa	1.83127	0.016411347018588436
ndc1	3.1249	0.0165529
[truncated: 681 more rows]
