# Supplementary material for: Cholangiocytes contribute to hepatocyte regeneration after partial liver injury during growth spurt in zebrafish
Source: Nat Commun. 2025 Jun 6;16:5260. doi: 10.1038/s41467-025-60334-y (PMC12144294; doi:10.1038/s41467-025-60334-y)
Supplement: Supplementary file 9 — Source Data [file 41467_2025_60334_MOESM9_ESM.xlsx]

## Sheet: Fig1F
Raw counts
	mGL+										mCherry+										mTagBFP2+										mGL+/mCherry+										mGL+/mTagBFP2+
pre Mtz n=5	74.7312	34.221	57.0185	53.5088	53.2238						1.73795	0	0	30.5185	25.6063						0	0	0	0	0						23.5309	65.779	42.9815	15.9728	21.1699						0	0	0	0	0
0 dppa n=10	81.6176	70.3125	80.1187	65.1554	96.6926	57.3257	88.2353	79.9	99.3007	67.0797	0.551471	0	14.2433	27.9793	0	0	0	20.1	0.699301	12.2845	0.551471	3.51562	0	6.86529	0	2.56046	0	0	0	19.2349	16.3603	26.1719	5.63798	0	3.30739	40.1138	11.7647	0	0	1.40086	0.551471	0	0	0	0	0	0	0	0
1 dppa n=10	66.2592	88.3819	49.1659	62.315	45.491	67.5608	51.0288	28.5074	49.0358	11.4706	0	0	0	0.951374	0	0	0	0	3.0854	0	32.4368	9.83067	40.6858	35.4123	51.3026	30.0062	47.8395	67.2005	41.3774	78.2353	0.814996	0.329257	1.15848	0.422833	0.200401	0.249532	0.514403	0.192184	1.5978	1.02941	0.488998	0.28222	6.71918	0.317125	1.50301	0.686213	0.308642	1.15311	4.24242
5 dppa n=10	79.1967	59.3109	49.5707	33.8447	4.77929	30.8652	63.6642	37.3908	44.3963	95.3826	0.795756	1.7369	0	0.511322	0.232327	3.98043	4.59946	0.249688	0	0.043356	17.2414	34.795	36.0046	64.1344	93.4617	59.2511	30.0115	59.7378	37.1142	3.85866	0.947329	2.24943	0.457928	0.170441	0	0.421656	0.421617	0	4.8457	0.71537	1.25047	0.882688	11.6199	1.33918	1.52672	4.94181	0.574933	2.62172	10.0975
Descriptive statistics
	mGL+			mCherry+			mTagBFP2+			mGL+/mCherry+			mGL+/mTagBFP2+			mCherry+/mTagBFP2+			mGL+/mCherry+/mTagBFP2+
	Mean	SD	N	Mean	SD	N	Mean	SD	N	Mean	SD	N	Mean	SD	N	Mean	SD	N	Mean	SD	N
pre Mtz n=5	54.5407	14.4004	5	11.5725	15.1696	5	0	0	5	33.8868	20.553	5	0	0	5	0	0	5	0	0	5
0 dppa n=10	78.5738	13.7297	10	7.58578	10.3601	10	3.27277	6.04817	10	10.4757	13.5296	10	0.0551471	0.17439	10	0.0367647	0.11626	10	0	0	10
1 dppa n=10	51.9216	21.422	10	0.403677	0.988559	10	43.4327	19.3329	10	0.650929	0.479932	10	1.57009	2.18754	10	1.79988	2.63264	10	0.221069	0.199021	10
5 dppa n=10	49.8401	25.9225	10	1.21492	1.70842	10	43.561	25.9258	10	1.02295	1.49369	10	3.48549	4.13101	10	0.479777	0.791211	10	0.395682	0.56828	10
[truncated: 21 more columns]

## Sheet: Fig1G
pre Mtz n=14	0 dppa n=10	1 dppa n=10	5 dppa n=10		Descriptive statistics	pre Mtz n=14	0 dppa n=10	1 dppa n=10	5 dppa n=10		Table Analyzed			Number of families	1
0	0.885936	28.4507	36.4493		Number of values	14	10	10	10					Number of comparisons per family	6
0	0.849057	8.75912	98.397								Kruskal-Wallis test			Alpha	0.05
0	0	60.565	54.2236		Minimum	0	0	8.759	4.564		P value	<0,0001
1.32979	26.6332	11.9478	215.12		Maximum	40.63	38.47	78.94	215.1		Exact or approximate P value?	Approximate		Dunn's multiple comparisons test	Mean rank diff,	Significant?	Summary	Adjusted P Value
0	0	20	173.454		Range	40.63	38.47	70.18	210.6		P value summary	****		pre-MTZ vs. 0 dppa	-4.243	No	ns	>0,9999	A-B
0	1.40625	15.2663	212.044								Do the medians vary signif. (P < 0.05)?	Yes		pre-MTZ vs. 1 dppa	-18.49	Yes	**	0.0022	A-C
0	0	31.8243	67.5207		Mean	3.039	6.824	38.45	107.4		Number of groups	4		pre-MTZ vs. 5 dppa	-25.19	Yes	****	<0,0001	A-D
0	0	78.9362	70.8511		Std. Deviation	10.82	13.85	26.31	74.15		Kruskal-Wallis statistic	30.08		0 dppa vs. 1 dppa	-14.25	No	ns	0.0661	B-C
0	0	55.6291	140.977		Std. Error of Mean	2.893	4.381	8.32	23.45					0 dppa vs. 5 dppa	-20.95	Yes	**	0.0011	B-D
0	38.4698	73.0958	4.5641								Data summary			1 dppa vs. 5 dppa	-6.7	No	ns	>0,9999	C-D
0											Number of treatments (columns)	4
0											Number of values (total)	44		Test details	Mean rank 1	Mean rank 2	Mean rank diff,	n1	n2	Z
40.625														pre-MTZ vs. 0 dppa	11.61	15.85	-4.243	14	10	0.8176
0.589971														pre-MTZ vs. 1 dppa	11.61	30.1	-18.49	14	10	3.564
														pre-MTZ vs. 5 dppa	11.61	36.8	-25.19	14	10	4.855
														0 dppa vs. 1 dppa	15.85	30.1	-14.25	10	10	2.542
														0 dppa vs. 5 dppa	15.85	36.8	-20.95	10	10	3.738
														1 dppa vs. 5 dppa	30.1	36.8	-6.7	10	10	1.195
														Compact letter display
														5 dppa	A
														1 dppa	A B
														0 dppa	B C
														pre-MTZ	C

## Sheet: Fig2C
	Hepatocytes				Cholangiocytes				Early de novo hepatocytes			Late de novo hepatocytes
	mGL+				mCherry+				mCherry+/mTagBFP2+			mTagBFP2+
	Unablated	6 hppa	24 hppa	48 hppa	Unablated	6 hppa	24 hppa	48 hppa	6 hppa	24 hppa	48 hppa	6 hppa	24 hppa	48 hppa
	2.00846	0.735294	2.19966	7.22101	3.89831	32.6203	9.86965	7.11382	29.0323	23.822	11.8577	23.4375	17.6801	22.7176
	1.42586	3.43348	3.74016	2.20022	4.31548	15.4651	30.1342	3.68125	55.1724	28.5068	4.23729	21.7143	39.5028	7.109
	0	0.304878	4.66321	4.97696	2.57069	37.5388	23.4973	2.89436	52.7027	9.52381	11.8182	16.3636	21.327	5.29197
	1.36209	3.10078	0.196078	2.11921	0.961538	38.7584	14.6094	17.6893	29.2683	11.3074	12.4224	40.5594	24.8687	11.528
	0.967458	14.637	3.93939	0.671141	5.56174	36.9215	23.1437	2.03725	39.7727	19.8052	9.78261	52.7523	25.0648	13.9785
	2.52525	2.03488	2.88462	0.135135	4.87329	10.8434	11.3327	9.78261	23.348	17.9012	10.3064	12.2449	17.1717	3.86364
Descriptive statistics
Number of values	6	6	6	6	6	6	6	6	6	6	6	6	6	6
Minimum	0	0.3	0.2	0.14	0.96	11	9.9	2	23	9.5	4.2	12	17	3.9
25% Percentile	0.73	0.63	1.7	0.54	2.2	14	11	2.7	28	11	8.4	15	18	4.9
Median	1.4	2.6	3.3	2.2	4.1	35	19	5.4	35	19	11	23	23	9.3
75% Percentile	2.1	6.2	4.1	5.5	5	38	25	12	53	25	12	44	29	16
Maximum	2.5	15	4.7	7.2	5.6	39	30	18	55	29	12	53	40	23
Range	2.5	14	4.5	7.1	4.6	28	20	16	32	19	8.2	41	22	19
Mean	1.4	4	2.9	2.9	3.7	29	19	7.2	38	18	10	28	24	11
Std. Deviation	0.87	5.3	1.6	2.7	1.7	12	8	5.9	13	7.3	3	16	8.2	7
Std. Error of Mean	0.36	2.2	0.65	1.1	0.68	5	3.3	2.4	5.4	3	1.2	6.4	3.3	2.9
		compared to mGL+ unablated				compared to mCherry+ unablated			compared to mCherry+ unablated			compared to mCherry+ unablated
Column B		6 hppa	24 hppa	48 hppa		6 hppa	24 hppa	48 hppa	6 hppa	24 hppa	48 hppa	6 hppa	24 hppa	48 hppa
vs.		vs,	vs,	vs,		vs,	vs,	vs,	vs,	vs,	vs,	vs,	vs,	vs,
Column A		Unablated	Unablated	Unablated		Unablated	Unablated	Unablated	Unablated	Unablated	Unablated	Unablated	Unablated	Unablated
Mann Whitney test
P value		0.3095	0.0649	0.3939		0.0022	0.0022	0.4848	0.0022	0.0022	0.0152	0.0022	0.0022	0.0411
Exact or approximate P value?		Exact	Exact	Exact		Exact	Exact	Exact	Exact	Exact	Exact	Exact	Exact	Exact
P value summary		ns	ns	ns		**	**	ns	**	**	*	**	**	*
Significantly different (P < 0.05)?		No	No	No		Yes	Yes	No	Yes	Yes	Yes	Yes	Yes	Yes
One- or two-tailed P value?		Two-tailed	Two-tailed	Two-tailed		Two-tailed	Two-tailed	Two-tailed	Two-tailed	Two-tailed	Two-tailed	Two-tailed	Two-tailed	Two-tailed
Sum of ranks in column A,B		32 , 46	27 , 51	33 , 45		21 , 57	21 , 57	34 , 44	21 , 57	21 , 57	24 , 54	21 , 57	21 , 57	26 , 52
Mann-Whitney U		11	6	12		0	0	13	0	0	3	0	0	5
Difference between medians
Median of column A		1,394, n=6	1,394, n=6	1,394, n=6		4,107, n=6	4,107, n=6	4,107, n=6	4,107, n=6	4,107, n=6	4,107, n=6	4,107, n=6	4,107, n=6	4,107, n=6
Median of column B		2,568, n=6	3,312, n=6	2,160, n=6		34,77, n=6	18,88, n=6	5,398, n=6	34,52, n=6	18,85, n=6	11,06, n=6	22,58, n=6	23,10, n=6	9,319, n=6
Difference: Actual		1.174	1.918	0.7657		30.66	14.77	1.291	30.41	14.75	6.955	18.47	18.99	5.212
Difference: Hodges-Lehmann		0.9878	1.824	0.7657		31.51	15.61	2.087	31.26	15.13	6.965	18.84	19.41	6.057

## Sheet: Fig3C
	Uninjured n=10	PHx n=10
	9593	9169
	8760	6461
	10600	9043
	6507	7703
	11500	10400
	11600	9440
	10600	6849
	9133	7855
	11700	6706
	9018	8213
Number of values	10	10
Minimum	6507	6461
25% Percentile	8954	6813
Median	10097	8034
75% Percentile	11525	9237
Maximum	11700	10400
Range	5193	3939
Mean	9901	8184
Std. Deviation	1631	1311
Std. Error of Mean	516	415
Column B		PHx n=10
vs.		vs,
Column A		Uninjured n=10
Unpaired t test with Welch's correction
P value		0.0188
P value summary		*
Significantly different (P < 0.05)?		Yes
One- or two-tailed P value?		Two-tailed
Welch-corrected t, df		t=2,595, df=17,21
How big is the difference?
Mean of column A		9901
Mean of column B		8184
Difference between means (B - A) ± SEM		-1717 ± 661,8
95% confidence interval		-3112 to -322,3
R squared (eta squared)		0.2813
F test to compare variances
F, DFn, Dfd		1,547, 9, 9
P value		0.5257
P value summary		ns
Significantly different (P < 0.05)?		No
Data analyzed
Sample size, column A		10
Sample size, column B		10

## Sheet: Fig3F
		left lobe distal						left lobe proximal						right lobe distal						right lobe proximal
	uninjured	1.30208	2.93333	0	0.332226	0	0	0.492072	1.98953	0	0.245821	1.1863	0	2.94118	0.735294	2.7933	2.21402	1.68539	0	0	0.0864304	0.255885	0.223928	0	0.121581
	1 dpi	2.41287	9.24855	11.7073	6.99301	13.2184	3.30579	0.164088	1.02633	0.464468	0.341797	1.36494	0.219459	13.1148	4.47761	1.82648	0.985222	1.43266	1.22699	1.8559	0.794224	0.303951	0.40253	0.291758	0
	2 dpi	2.89855	2.26537	0.377358	0.819672	3.87931	4.14201	0.503525	0.657439	0.193625	0	4.64873	4.34449	0.47619	0	6.25				0.0339559	0.308761	2.04082
	3 dpi	2.14477	0.928793	4.28571	1.2285	0.873362	1.10132	0.190259	0.0370576	2.13942	0.227618	0.323625	0.483676	1.89189	0	0.9375	1.2012	4.29185		0.556984	0.2808	0.162075	0.101978	2.1364
		left lobe distal			left lobe proximal			right lobe distal			right lobe proximal
		Mean	SEM	N	Mean	SEM	N	Mean	SEM	N	Mean	SEM	N
	uninjured	0.761274	0.480729	6	0.652288	0.322244	6	1.7282	0.47666	6	0.114637	0.0443557	6
	1 dpi	7.81432	1.79438	6	0.596847	0.198889	6	3.84396	1.92574	6	0.60806	0.270571	6
	2 dpi	2.39705	0.63451	6	1.72464	0.882466	6	2.24206	2.00868	3	0.794511	0.628182	3
	3 dpi	1.76041	0.539156	6	0.566943	0.320242	6	1.66449	0.723477	5	0.647648	0.38031	5
left lobe distal	Table Analyzed	hep LL distal		Number of families	1
				Number of comparisons per family	3
	Kruskal-Wallis test			Alpha	0.05
	P value	0.0069
	Exact or approximate P value?	Approximate		Dunn's multiple comparisons test	Mean rank diff,	Significant?	Summary	Adjusted P Value	A-?
	P value summary	**		uninjured vs. 1 dpi	-14	Yes	**	0.0018	B	1 dpi
	Do the medians vary signif. (P < 0.05)?	Yes		uninjured vs. 2 dpi	-6.5	No	ns	0.3331	C	2 dpi
	Number of groups	4		uninjured vs. 3 dpi	-4.833	No	ns	0.7081	D	3 dpi
	Kruskal-Wallis statistic	12.16
				Test details	Mean rank 1	Mean rank 2	Mean rank diff,	n1	n2	Z
	Data summary			uninjured vs. 1 dpi	6.167	20.17	-14	6	6	3.432
	Number of treatments (columns)	4		uninjured vs. 2 dpi	6.167	12.67	-6.5	6	6	1.594
	Number of values (total)	24		uninjured vs. 3 dpi	6.167	11	-4.833	6	6	1.185
left lobe proximal	Table Analyzed	hep LL proximal		Number of families	1
				Number of comparisons per family	3
	Kruskal-Wallis test			Alpha	0.05
	P value	0.7895
	Exact or approximate P value?	Approximate		Dunn's multiple comparisons test	Mean rank diff,	Significant?	Summary	Adjusted P Value	A-?
	P value summary	ns		uninjured vs. 1 dpi	-1.167	No	ns	>0,9999	B	1 dpi
	Do the medians vary signif. (P < 0.05)?	No		uninjured vs. 2 dpi	-3.333	No	ns	>0,9999	C	2 dpi
	Number of groups	4		uninjured vs. 3 dpi	0.5	No	ns	>0,9999	D	3 dpi
	Kruskal-Wallis statistic	1.048
				Test details	Mean rank 1	Mean rank 2	Mean rank diff,	n1	n2	Z
	Data summary			uninjured vs. 1 dpi	11.5	12.67	-1.167	6	6	0.286
	Number of treatments (columns)	4		uninjured vs. 2 dpi	11.5	14.83	-3.333	6	6	0.8172
	Number of values (total)	24		uninjured vs. 3 dpi	11.5	11	0.5	6	6	0.1226
right lobe distal	Table Analyzed	hep RL distal		Number of families	1
				Number of comparisons per family	3
	Kruskal-Wallis test			Alpha	0.05
	P value	0.6932
	Exact or approximate P value?	Approximate		Dunn's multiple comparisons test	Mean rank diff,	Significant?	Summary	Adjusted P Value	A-?
	P value summary	ns		uninjured vs. 1 dpi	-2.167	No	ns	>0,9999	B	1 dpi
	Do the medians vary signif. (P < 0.05)?	No		uninjured vs. 2 dpi	2.167	No	ns	>0,9999	C	2 dpi
	Number of groups	4		uninjured vs. 3 dpi	1.3	No	ns	>0,9999	D	3 dpi
	Kruskal-Wallis statistic	1.453
				Test details	Mean rank 1	Mean rank 2	Mean rank diff,	n1	n2	Z
	Data summary			uninjured vs. 1 dpi	10.5	12.67	-2.167	6	6	0.6353
	Number of treatments (columns)	4		uninjured vs. 2 dpi	10.5	8.333	2.167	6	3	0.5187
	Number of values (total)	20		uninjured vs. 3 dpi	10.5	9.2	1.3	6	5	0.3634
right lobe proximal	Table Analyzed	hep RL proximal		Number of families	1
				Number of comparisons per family	3
	Kruskal-Wallis test			Alpha	0.05
	P value	0.1458
	Exact or approximate P value?	Approximate		Dunn's multiple comparisons test	Mean rank diff,	Significant?	Summary	Adjusted P Value	A-?
	P value summary	ns		uninjured vs. 1 dpi	-7	No	ns	0.1204	B	1 dpi
	Do the medians vary signif. (P < 0.05)?	No		uninjured vs. 2 dpi	-6.5	No	ns	0.359	C	2 dpi
	Number of groups	4		uninjured vs. 3 dpi	-6.367	No	ns	0.2253	D	3 dpi
	Kruskal-Wallis statistic	5.384
				Test details	Mean rank 1	Mean rank 2	Mean rank diff,	n1	n2	Z
	Data summary			uninjured vs. 1 dpi	5.833	12.83	-7	6	6	2.052
	Number of treatments (columns)	4		uninjured vs. 2 dpi	5.833	12.33	-6.5	6	3	1.556
	Number of values (total)	20		uninjured vs. 3 dpi	5.833	12.2	-6.367	6	5	1.78

## Sheet: Fig3G
		left lobe distal						left lobe proximal						right lobe distal						right lobe proximal
	uninjured	1.20482	11.3208	0	0	0	0	0.655022	5.4878	0.954654	1.49254	0.561798	0	0	8	0	8.21918	0	0	0.292398	1.05263	2.77296	1.2464	0	0
	1 dpi	21.3873	25.6098	16.9811	23.125	25.974	12.7778	1.21556	1.67683	2.72904	0.815661	4.65116	1.99253	0	0	3.38983	10.5263	6.0241	2.43902	0	1.80412	2.38095	1.5949	2.73224	0.902256
	2 dpi	5.75221	18.2292	4.97512	7.9646	18.9655	24.6073	0.299103	1.14367	1.21896	0	4.47663	5.95391	0	0	10.8108				0.076746	1.41243	0.83682
	3 dpi	6.89655	1.90476	11.215	0.724638	0	1.5544	0.281955	0.239234	1.86386	0.428135	0.455063	0.485437	0	0	0	0	8		0.459242	0.273973	1.15321	0.273224	1.89394
		left lobe distal			left lobe proximal			right lobe distal			right lobe proximal
		Mean	SEM	N	Mean	SEM	N	Mean	SEM	N	Mean	SEM	N
	uninjured	2.0876	1.85708	6	1.5253	0.817321	6	2.7032	1.70989	6	0.894066	0.433599	6
	1 dpi	20.9758	2.11667	6	2.18013	0.562376	6	3.72988	1.64379	6	1.56908	0.407212	6
	2 dpi	13.4157	3.3611	6	2.18205	0.996738	6	3.6036	3.6036	3	0.775332	0.386802	3
	3 dpi	3.71588	1.79871	6	0.625613	0.25089	6	1.6	1.6	5	0.810718	0.315531	5
left lobe distal	Table Analyzed	cho LL distal		Number of families	1
				Number of comparisons per family	3
	Kruskal-Wallis test			Alpha	0.05
	P value	0.0013
	Exact or approximate P value?	Approximate		Dunn's multiple comparisons test	Mean rank diff,	Significant?	Summary	Adjusted P Value	A-?
	P value summary	**		uninjured vs. 1 dpi	-14.5	Yes	**	0.0011	B	1 dpi
	Do the medians vary signif. (P < 0.05)?	Yes		uninjured vs. 2 dpi	-9.833	Yes	*	0.0467	C	2 dpi
	Number of groups	4		uninjured vs. 3 dpi	-3	No	ns	>0,9999	D	3 dpi
	Kruskal-Wallis statistic	15.64
				Test details	Mean rank 1	Mean rank 2	Mean rank diff,	n1	n2	Z
	Data summary			uninjured vs. 1 dpi	5.667	20.17	-14.5	6	6	3.567
	Number of treatments (columns)	4		uninjured vs. 2 dpi	5.667	15.5	-9.833	6	6	2.419
	Number of values (total)	24		uninjured vs. 3 dpi	5.667	8.667	-3	6	6	0.7381
left lobe proximal	Table Analyzed	cho LL proximal		Number of families	1
				Number of comparisons per family	3
	Kruskal-Wallis test			Alpha	0.05
	P value	0.137
	Exact or approximate P value?	Approximate		Dunn's multiple comparisons test	Mean rank diff,	Significant?	Summary	Adjusted P Value	A-?
	P value summary	ns		uninjured vs. 1 dpi	-5.25	No	ns	0.5951	B	1 dpi
	Do the medians vary signif. (P < 0.05)?	No		uninjured vs. 2 dpi	-1.333	No	ns	>0,9999	C	2 dpi
	Number of groups	4		uninjured vs. 3 dpi	4.25	No	ns	0.8933	D	3 dpi
	Kruskal-Wallis statistic	5.527
				Test details	Mean rank 1	Mean rank 2	Mean rank diff,	n1	n2	Z
	Data summary			uninjured vs. 1 dpi	11.92	17.17	-5.25	6	6	1.286
	Number of treatments (columns)	4		uninjured vs. 2 dpi	11.92	13.25	-1.333	6	6	0.3267
	Number of values (total)	24		uninjured vs. 3 dpi	11.92	7.667	4.25	6	6	1.041
right lobe distal	Table Analyzed	cho RL distal		Number of families	1
				Number of comparisons per family	3
	Kruskal-Wallis test			Alpha	0.05
	P value	0.6757
	Exact or approximate P value?	Approximate		Dunn's multiple comparisons test	Mean rank diff,	Significant?	Summary	Adjusted P Value	A-?
	P value summary	ns		uninjured vs. 1 dpi	-2.25	No	ns	>0,9999	B	1 dpi
	Do the medians vary signif. (P < 0.05)?	No		uninjured vs. 2 dpi	-0.9167	No	ns	>0,9999	C	2 dpi
	Number of groups	4		uninjured vs. 3 dpi	1.583	No	ns	>0,9999	D	3 dpi
	Kruskal-Wallis statistic	1.529
				Test details	Mean rank 1	Mean rank 2	Mean rank diff,	n1	n2	Z
	Data summary			uninjured vs. 1 dpi	10.08	12.33	-2.25	6	6	0.7439
	Number of treatments (columns)	4		uninjured vs. 2 dpi	10.08	11	-0.9167	6	3	0.2474
	Number of values (total)	20		uninjured vs. 3 dpi	10.08	8.5	1.583	6	5	0.4991
right lobe proximal	Table Analyzed	cho RL proximal		Number of families	1
				Number of comparisons per family	3
	Kruskal-Wallis test			Alpha	0.05
	P value	0.5733
	Exact or approximate P value?	Approximate		Dunn's multiple comparisons test	Mean rank diff,	Significant?	Summary	Adjusted P Value	A-?
	P value summary	ns		uninjured vs. 1 dpi	-4.167	No	ns	0.6654	B	1 dpi
	Do the medians vary signif. (P < 0.05)?	No		uninjured vs. 2 dpi	0.1667	No	ns	>0,9999	C	2 dpi
	Number of groups	4		uninjured vs. 3 dpi	-0.4333	No	ns	>0,9999	D	3 dpi
	Kruskal-Wallis statistic	1.996
				Test details	Mean rank 1	Mean rank 2	Mean rank diff,	n1	n2	Z
	Data summary			uninjured vs. 1 dpi	9.167	13.33	-4.167	6	6	1.222
	Number of treatments (columns)	4		uninjured vs. 2 dpi	9.167	9	0.1667	6	3	0.0399
	Number of values (total)	20		uninjured vs. 3 dpi	9.167	9.6	-0.4333	6	5	0.1211

## Sheet: Fig4D
	Uninjured n=29	PHx n=30
	0	62.36
	1.82	41.09
	0	76.63
	2.29	111.33
	1.16	210.73
	0	84.35
	10.67	2.92
	6.96	25.75
	0	35.77
	70.44	9.21
	1.97	53.25
	0	17.54
	0	41.41
	0	62.12
	0	34.4
	27.06	38.55
	0	49.82
	0	48.84
	0	37.17
	68	109.45
	9	313
	44	636
	16	221
	0	56
	0	781
	75	1375
	94	453
	0	80
	0	104
		220
Number of values	29	30
Minimum	0	2.9
25% Percentile	0	38
Median	0	62
75% Percentile	13	213
Maximum	94	1375
Range	94	1372
Mean	15	180
Std. Deviation	27	291
Std. Error of Mean	5.1	53
Table Analyzed	Data 1
Column B	PHx n=30
vs.	vs,
Column A	Uninjured n=29
Mann Whitney test
P value	<0,0001
Exact or approximate P value?	Exact
P value summary	****
Significantly different (P < 0.05)?	Yes
One- or two-tailed P value?	Two-tailed
Sum of ranks in column A,B	522 , 1248
Mann-Whitney U	87
Difference between medians
Median of column A	0,000, n=29
Median of column B	62,24, n=30
Difference: Actual	62.24
Difference: Hodges-Lehmann	53.87

## Sheet: Fig4E
	Uninjured N=4	PHx N=3
	0.938967	15.4621
	1.13452	17.8642
	1.36054	21.286
	1.31579
Number of values	4	3
Mean	1.2	18
Std. Deviation	0.19	2.9
Std. Error of Mean	0.096	1.7
Table Analyzed	Data 1
Column B	PHx N=3
vs.	vs,
Column A	Uninjured N=4
Unpaired t test with Welch's correction
P value	0.0095
P value summary	**
Significantly different (P < 0.05)?	Yes
One- or two-tailed P value?	Two-tailed
Welch-corrected t, df	t=10,05, df=2,013
How big is the difference?
Mean of column A	1.187
Mean of column B	18.2
Difference between means (B - A) ± SEM	17,02 ± 1,693
95% confidence interval	9,779 to 24,25
R squared (eta squared)	0.9805
F test to compare variances
F, DFn, Dfd	231,6, 2, 3
P value	0.001
P value summary	**
Significantly different (P < 0.05)?	Yes
Data analyzed
Sample size, column A	4
Sample size, column B	3

## Sheet: Fig6E
	Uninjured n=7	PHx n=8
		17.73
	0.31	12.27
	0	6.28
	0	16.79
	0	15.52
	0	1.88
	0	2.46
	0	7.13
Number of values	7	8
Minimum	0	1.88
25% Percentile	0	3.415
Median	0	9.7
75% Percentile	0	16.47
Maximum	0.31	17.73
Mean	0.04429	10.01
Std. Deviation	0.1172	6.396
Std. Error of Mean	0.04429	2.261
Lower 95% CI	-0.06408	4.661
Upper 95% CI	0.1526	15.35
Mean ranks	4	11.5
Table Analyzed
Column B	PHx n=8
vs.	vs,
Column A	Uninjured n=7
Mann Whitney test
P value	0.0003
Exact or approximate P value?	Exact
P value summary	***
Significantly different (P < 0.05)?	Yes
One- or two-tailed P value?	Two-tailed
Sum of ranks in column A,B	28 , 92
Mann-Whitney U	0
Difference between medians
Median of column A	0,000, n=7
Median of column B	9,700, n=8
Difference: Actual	9.7
Difference: Hodges-Lehmann	9.545

## Sheet: Fig6G
	Uninjured n=10	PHx n=10
	0	0.65
	0	25.76
	0	4.62
	0	6.98
	0	7.15
	0	1.97
	0.56	5.43
	0.69	2.2
	0	1.1
	0.31	2.05
Number of values	10	10
Minimum	0	0.65
25% Percentile	0	1.753
Median	0	3.41
75% Percentile	0.3725	7.023
Maximum	0.69	25.76
Mean	0.156	5.791
Std. Deviation	0.2672	7.405
Std. Error of Mean	0.08449	2.342
Lower 95% CI	-0.03513	0.4941
Upper 95% CI	0.3471	11.09
Mean ranks	5.6	15.4
Table Analyzed
Column B	PHx n=10
vs.	vs,
Column A	Uninjured n=10
Mann Whitney test
P value	<0,0001
Exact or approximate P value?	Exact
P value summary	****
Significantly different (P < 0.05)?	Yes
One- or two-tailed P value?	Two-tailed
Sum of ranks in column A,B	56 , 154
Mann-Whitney U	1
Difference between medians
Median of column A	0,000, n=10
Median of column B	3,410, n=10
Difference: Actual	3.41
Difference: Hodges-Lehmann	3.065

[truncated: 19 more sheets: Fig7E, Fig7F, Fig7I, FigS1B, FigS2B, FigS2C, FigS4D, FigS4F, FigS4H, FigS4I, FigS4J, FigS7C, FigS8B, FigS8C, FigS9C, FigS9D, FigS10E, FigS10G, FigS11B]
